# Supplementary material for: Improved pea reference genome and pan-genome highlight genomic features and evolutionary characteristics
Source: Nat Genet. 2022 Sep 22;54(10):1553–63. doi: 10.1038/s41588-022-01172-2 (PMC9534762; doi:10.1038/s41588-022-01172-2)
Supplement: Supplementary file 3 — Supplementary Tables 1–18. [file 41588_2022_1172_MOESM3_ESM.xlsx]

## Sheet: Supplementary data 1
Supplementary data 1 Summary of transposable elements in pea genomes
Element	Superfamily number	PeaZW6				PeaCaméor
		Copies	Length occupied	Percentage in TE (%)	Percentage in genomea (%)	Copies	Length occupied	Percentage in TE (%)	Percentage in genomeb (%)
Class I Retrotransposons	183	1466816	2473707293	76.1253	65.1541	1759355	2045378008	0.647403	0.647403
LTR/Gypsy	102	1130213	2063027367	63.4871	54.3374	1388297	1700915508	0.538374	0.538374
LTR/Copia	65	318157	402791350	12.3954	10.609	354107	336978892	0.106661	0.106661
LTR/Caulimovirus	2	946	1325238	0.0407825	0.034905	1118	1128924	0.000357327	0.000357327
LTR/ERVL	1	204	16003	0.000492472	0.000421498	116	9280	2.93731e-06	2.93731e-06
LINE/CRE	1	1846	792011	0.0243731	0.0208605	1855	804147	0.000254529	0.000254529
LINE/L1	6	6872	3420353	0.105257	0.0900875	6689	3322508	0.00105164	0.00105164
LINE/RTE-BovB	2	5822	2084686	0.0641536	0.0549078	5852	2096105	0.000663459	0.000663459
SINE	4	2756	250285	0.00770221	0.00659217	1321	122644	3.88193e-05	3.88193e-05
Class II Transposons	26	119962	91570539	2.81797	2.41185	111366	78767541	0.0249315	0.0249315
DNA/CMC-Chapaev	1	399	41783	0.00128582	0.00110051	395	40674	1.28741e-05	1.28741e-05
DNA/CMC-EnSpm	8	53787	30374613	0.934741	0.800027	40611	21631650	0.00684685	0.00684685
DNA/hAT-Charlie	1	1687	518948	0.01597	0.0136684	1657	491583	0.000155596	0.000155596
DNA/hAT-Tip100	1	1480	2369693	0.0729243	0.0624145	2169	2191772	0.00069374	0.00069374
DNA/MULE-MuDR	14	61978	58092401	1.78772	1.53008	66094	54272628	0.0171784	0.0171784
DNA/PIF-Harbinger	1	631	173101	0.00532697	0.00455925	440	139234	4.40703e-05	4.40703e-05
Unclassified Element	313	1227882	684244710	21.0568	18.0221	1024747	538424644	0.170422	0.170422
Total	522	2814660	3249522542	100	85.5881	2895468	2662570193	0.842757	0.842757
aThe contig length without gap for PeaZW6 is 3,786,461,935 bp; bThe contig length without gap for PeaCaméor is 3,159,358,344 bp.

## Sheet: Supplementary data 2
Supplementary data 2 List of 118 cultivated and wild pea germplasm accessions in Pisum used for population genetic and pan-genome analyses, with their passport data, resequencing information, mapping information and variation information.
Sample Basic Information								Genitic Group		Sequencing Statistics						Mapping Statistics								Variation
No.	Sample ID	Acc.No.	Name	Original taxa	Country	Type	Data type	Genetic groups (q0.6) based on ADMIXTURE results of SNPs at K=5	Genetic groups (q0.6) based on ADMIXTURE results of SVs at K=5	Number of sequences	Total length(bp)	Max read length (bp)	Average read length (bp)	Estimated Depth (X)	Reads duplication rate	Mapping rate to PeaZW6	Properly paired rate	Mapping rate to Pan-genome (118 genomes)	Gain of mapping rate compared to ZW6 only	Properly paired rate to Pan-genome (118 genomes)	Gain of properly paired rate compared to ZW6 only	Inter-chromosome paired rate	Average mapping quality	SNV rate to PeaZW6	Estimated Heterozygosity
1	DCG0076	PFA11	PFA11	P. fulvum	ISRAEL	Wild	Public	PF	PF	373517400	37725257400	101	101	9.93633	0.0295327	0.986237	0.836124	0.997	0.0107626	0.8791	0.0429763	0.122099	36.2	0.0334576	0.0561569
2	DCG0494	PI560064	703	P. fulvum	ISRAEL	Wild	Public	PF	PF	388825928	90627852575	251	233	23.8702	0.0116683	0.961473	0.673528	0.9689	0.00742707	0.7037	0.0301724	0.229255	34.7	0.0484026	0.0515944
3	DCG0704	WL2140	WL2140	P. fulvum		Wild	Public	PF	PF	370378734	37408252134	101	101	9.85283	0.0119672	0.974397	0.736769	0.9912	0.0168033	0.7705	0.0337314	0.187624	34.1	0.0349683	0.0390612
4	E212	AGG3104	AGG3104	P. fulvum	Israel	Wild	New	PF	PF	276512392	41331610448	150	149	10.8862	0.0737079	0.993167	0.707419	0.9979	0.00473287	0.7366	0.0291811	0.23806	38.6	0.0361642	0.0547331
5	E213	AGG3342	AGG3342	P. fulvum	United Kingdom	Wild	New	PF	PF	288133144	43032552488	150	149	11.3342	0.0604471	0.992187	0.709613	0.9984	0.00621337	0.7383	0.0286871	0.23369	38.6	0.0375062	0.045702
6	E214deep	AGG3725	L 1256	P. fulvum	Turkey	Wild	New	PF	PF	841922932	126112031572	150	149	33.2162	0.0680234	0.99247	0.699048	0.9984	0.00592993	0.7331	0.0340523	0.242444	36.2	0.0383982	0.0587063
7	E215	AGG3344-1	G5669	P. fulvum	Israel	Wild	New	PF	PF	302840512	45246979903	150	149	11.9174	0.0615159	0.993533	0.722783	0.9988	0.00526657	0.7568	0.0340172	0.224672	38.8	0.0365952	0.0537252
8	E216	AGG3736-1	G5670	P. fulvum	Israel	Wild	New	PF	PF	289746706	43273979174	150	149	11.3978	0.0666534	0.99333	0.71887	0.9988	0.00546993	0.7547	0.0358297	0.227607	38.5	0.0364098	0.054892
9	E217	AGG3738-1	G5671	P. fulvum	Israel	Wild	New	PF	PF	293850424	43889982021	150	149	11.56	0.0605748	0.993542	0.712404	0.9986	0.00505837	0.7469	0.0344964	0.233697	38.6	0.0366351	0.0531506
10	E28	AGG3725-1	G5092	P. fulvum	Israel	Wild	New	PF	PF	281254002	41928807885	150	149	11.0435	0.0681972	0.991694	0.713977	0.998	0.00630591	0.7523	0.0383229	0.229774	38.4	0.0364738	0.0512461
11	E310	AGG1493	AGG1493	P. fulvum	Israel	Wild	New	PF	PF	286976148	42869769116	150	149	11.2913	0.0664411	0.992749	0.736899	0.9989	0.00615082	0.7716	0.0347014	0.211462	38.7	0.0361161	0.0526371
12	E48	AGG2309	AGG2309	P. sativum var. pumilio	Turkey	Wild/Landrace	New	PF	PF	292170834	43641302226	150	149	11.4945	0.0613926	0.992519	0.715711	0.9987	0.00618136	0.7509	0.0351888	0.228254	38.7	0.0368575	0.0507248
13	E615	AGG3344	AGG3344	P. fulvum	Israel	Wild	New	PF	PF	299958400	44820791165	150	149	11.8052	0.0649746	0.992881	0.705929	0.9987	0.00581932	0.7442	0.0382708	0.237514	38.7	0.0372199	0.0538423
14	E63	AGG3726	PIG 50	P. fulvum	Unknown	Wild	New	PF	PF	302144080	45149642739	150	149	11.8918	0.061658	0.992987	0.716029	0.9988	0.00581349	0.7484	0.0323707	0.229404	38.8	0.0363806	0.0496759
15	E64	AGG3731	AGG3731	P. fulvum	Unknown	Wild	New	PF	PF	311704654	46565692234	150	149	12.2648	0.0594298	0.992706	0.71752	0.9988	0.00609441	0.7525	0.0349799	0.227498	38.7	0.0372391	0.0515522
16	E66	AGG3736	PI 560064	P. fulvum	Israel	Wild	New	PF	PF	327884880	48985310500	150	149	12.9021	0.0578893	0.992782	0.733184	0.999	0.00621848	0.7678	0.0346163	0.214238	38.8	0.0366541	0.0531463
17	E67	AGG3738	PI 560066	P. fulvum	Israel	Wild	New	PF	PF	310418288	46394766081	150	149	12.2198	0.068658	0.992755	0.708932	0.9989	0.00614535	0.7443	0.0353683	0.234514	38.7	0.0373976	0.0507552
18	W11	AGG1494	AGG1494	P. fulvum	Israel	Wild	New	PF	PF	287268620	42852262523	150	149	11.2867	0.066021	0.992217	0.703358	0.9981	0.00588263	0.7388	0.0354421	0.240129	38.5	0.0370532	0.0480844
19	W111	AGG1723	AGG1723	P. fulvum	Israel	Traditional Cultivar/Landrace	New	PF	PF	305285038	45607063220	150	149	12.0123	0.0529937	0.99695	0.938671	0.9985	0.00155045	0.9443	0.00562861	0.0463499	38.7	0.0102501	0.0525935
20	W12	AGG1495	AGG1495	P. fulvum	Israel	wild	New	PF	PF	300458720	44876802983	150	149	11.8199	0.0600924	0.992354	0.708721	0.9988	0.00644572	0.7446	0.0358787	0.233824	38.7	0.0375575	0.0511027
21	W13	AGG1496	AGG1496	P. fulvum	Israel	wild	New	PF	PF	294373060	43970712316	150	149	11.5813	0.0610022	0.993529	0.724737	0.9989	0.00537085	0.7631	0.0383633	0.222877	38.6	0.0363918	0.0557084
22	W14	AGG1497	AGG1497	P. fulvum	Israel	wild	New	PF	PF	303657248	45383740262	150	149	11.9535	0.0612872	0.993424	0.719178	0.9989	0.00547587	0.7501	0.0309216	0.227405	38.8	0.0365268	0.0488857
23	DCG0033	JI1491	CHINA	P. sativum sativum	CHINA	Landrace	Public	PSII	PSII	380371006	38417471606	101	101	10.1186	0.0606314	0.992264	0.919547	0.9968	0.00453627	0.9299	0.0103528	0.0562971	35.9	0.0131841	0.0239421
24	DCG0710	ATC6924	ATC6924	P. sativum sativum	CHINA	Landrace	Public	PSII	PSII	418382792	42256661992	101	101	11.1298	0.0126433	0.985011	0.909681	0.9906	0.00558879	0.9196	0.00991894	0.0530981	33.2	0.0150351	0.0181409
25	DCG0711	IG65050	IG65050	P. sativum elatius/sativum	IRAN	Landrace	Public	PSII	PSII	428850084	43313858484	101	101	11.4083	0.0132811	0.981948	0.87186	0.9893	0.00735179	0.8848	0.0129397	0.0800807	33	0.0194365	0.0793132
26	DCG0712	ATC6937	ATC6937	P. sativum sativum	MONGOLIA	Landrace	Public	PSII	PSII	378431294	38221560694	101	101	10.067	0.0122051	0.988355	0.906519	0.9945	0.00614464	0.9173	0.0107806	0.061906	35.5	0.0133815	0.0207015
27	DCG0713	CGN3277	CGN3277	P. sativum sativum	HINDU KUSH	Landrace	Public	PSII	PSII	289701450	29259846450	101	101	7.70665	0.0100415	0.991631	0.887066	0.9981	0.00646943	0.9002	0.0131336	0.0832585	36.1	0.0163975	0.0339242
28	E54	AGG3098	AGG3098	P. sativum asiaticum	Former Soviet Union	Traditional Cultivar/Landrace	New	PSII	PSII	294210636	43920349089	150	149	11.568	0.0508858	0.99592	0.875023	0.9987	0.00278009	0.8872	0.0121767	0.0979214	38.5	0.0184602	0.0350848
29	E617	AGG4020	K-1898	P. sativum asiaticum	Afghanistan	Traditional Cultivar/Landrace	New	PSII	PSII	287404918	42938290299	150	149	11.3094	0.0537722	0.996069	0.876289	0.9988	0.00273129	0.8883	0.0120112	0.0971085	38.7	0.0178735	0.0352802
30	W210B	G317	G317	P. sativum	China, Liaoning	Traditional Cultivar/Landrace	New	PSII	Admixture	289643404	43310111140	150	149	11.4073	0.0740342	0.997554	0.935006	0.9991	0.00154607	0.9418	0.00679425	0.0503801	38.9	0.0113029	0.0250795
31	W218B	G626	G626	P. sativum	China, Qinghai	Traditional Cultivar/Landrace	New	PSII	PSII	323421152	48412170326	150	149	12.7511	0.0725724	0.997262	0.91422	0.9994	0.002138	0.9233	0.00908025	0.0672351	39.6	0.0133597	0.0333031
32	W317B	G1246	G1246	P. sativum	China, Hubei	Traditional Cultivar/Landrace	New	PSII	PSII	323675302	48416412558	150	149	12.7522	0.0678009	0.997433	0.921519	0.9993	0.0018666	0.9301	0.00858092	0.0613441	38.9	0.0134697	0.0304258
33	W320B	G1552	G1552	P. sativum	China, Chongqing	Traditional Cultivar/Landrace	New	PSII	Admixture	283548742	42265154281	150	149	11.1321	0.0284154	0.996762	0.933717	0.9986	0.00183829	0.9412	0.00748298	0.0501348	38.6	0.0126087	0.0271249
34	W33B	G754	G754	P. sativum	China, Zhejiang	Traditional Cultivar/Landrace	New	PSII	PSII	270987866	40460949048	150	149	10.6569	0.0272831	0.996914	0.913393	0.9989	0.00198615	0.9225	0.00910719	0.0664385	38.5	0.0148613	0.0330087
35	W34B	G759	G759	P. sativum	China, Jiangxi	Traditional Cultivar/Landrace	New	PSII	PSII	307190974	45978946464	150	149	12.1102	0.0753926	0.997591	0.918566	0.9993	0.00170868	0.9266	0.00803394	0.0628468	39.5	0.0130379	0.0305796
36	W39A	G917	G917	P. sativum	China, Tibet	Traditional Cultivar/Landrace	New	PSII	PSII	290321644	43433203827	150	149	11.4397	0.0778473	0.997388	0.92665	0.9992	0.00181212	0.9343	0.00764969	0.057029	39.3	0.011776	0.0274023
37	W411A	G2001	G2001	P. sativum	China, Gansu	Traditional Cultivar/Landrace	New	PSII	PSII	305375448	45683207755	150	149	12.0323	0.0698746	0.996803	0.895907	0.9993	0.00249693	0.9071	0.0111931	0.0821962	38.9	0.0167029	0.0377078
38	W414Adeep	G2686	G2686	P. sativum	China, Inner Mongolia	Traditional Cultivar/Landrace	New	PSII	PSII	853653378	127944681516	150	149	33.6989	0.052323	0.99551	0.868713	0.9986	0.00309012	0.8806	0.0118869	0.102785	37	0.0173121	0.0450833
39	W414B	G2704	G2704	P. sativum	China, Jiangsu	Traditional Cultivar/Landrace	New	PSII	PSII	314245088	46990111639	150	149	12.3766	0.0700556	0.996934	0.915627	0.999	0.00206644	0.9244	0.00877332	0.064432	38.9	0.01375	0.0316817
40	W420A	G2295	G2295	P. sativum	China, Henan	Traditional Cultivar/Landrace	New	PSII	PSII	269935898	40376026802	150	149	10.6345	0.0786472	0.99676	0.895924	0.9992	0.00244044	0.9068	0.0108757	0.0822309	39	0.0166451	0.0362309
41	W45Adeep	G1803	G1803	P. sativum	China, Yunnan	Traditional Cultivar/Landrace	New	PSII	PSII	942205896	141206048076	150	149	37.1918	0.0507555	0.996605	0.889774	0.9989	0.00229538	0.8998	0.0100261	0.0860483	36.9	0.0155809	0.156868
42	W49Bdeep	G1890	G1890	P. sativum	China, Shaanxi	Traditional Cultivar/Landrace	New	PSII	PSII	913188480	136861238196	150	149	36.0474	0.102875	0.996422	0.876825	0.9991	0.00267768	0.8885	0.0116746	0.0972866	37.2	0.0169364	0.0836653
43	W511Adeep	G3787	G3787	P. sativum	China, Sichuan	Traditional Cultivar/Landrace	New	PSII	PSII	937779538	140544869525	150	149	37.0176	0.050679	0.996435	0.902488	0.9986	0.00216518	0.9113	0.00881215	0.0759727	36.8	0.0141782	0.0336017
44	W515A	PI 116944	Moshong	P. sativum	Afghanistan	Traditional Cultivar/Landrace	New	PSII	PSII	328631380	49200011072	150	149	12.9586	0.0722106	0.997059	0.901315	0.9995	0.0024411	0.912	0.0106847	0.0777817	39.3	0.0163374	0.0377048
45	W517A	PI 143485	G 24180	P. sativum	Iran	Traditional Cultivar/Landrace	New	PSII	PSII	303772252	45478099627	150	149	11.9783	0.078165	0.997297	0.946433	0.9989	0.00160276	0.9525	0.00606726	0.0406642	39.4	0.00962726	0.0263752
46	W519A	PI 164779	Matar	P. sativum	India	Traditional Cultivar/Landrace	New	PSII	PSII	335923902	50284455073	150	149	13.2443	0.0712776	0.997071	0.90147	0.9994	0.00232851	0.9118	0.0103296	0.0777242	39.2	0.0162797	0.0358949
47	W51B	G2620	G2620	P. sativum	China, Hebei	Traditional Cultivar/Landrace	New	PSII	PSII	353285208	52876145002	150	149	13.9269	0.0675358	0.997683	0.926435	0.9993	0.00161734	0.9339	0.00746456	0.0575262	39.4	0.0120249	0.027306
48	W520A	PI 166159	No. 9705	P. sativum	Nepal	Traditional Cultivar/Landrace	New	PSII	PSII	287860838	43094843921	150	149	11.3506	0.0814867	0.99702	0.908655	0.9993	0.00227989	0.9184	0.00974533	0.0719546	39.4	0.0146983	0.0334623
49	W52B	G3045	G3045	P. sativum	China, Anhui	Traditional Cultivar/Landrace	New	PSII	PSII	304742500	45600101253	150	149	12.0105	0.0716334	0.997218	0.917975	0.9992	0.00198154	0.9267	0.00872503	0.0643254	39	0.0131369	0.0317769
50	W56B	G3315	G3315	P. sativum	China, Guizhou	Traditional Cultivar/Landrace	New	PSII	PSII	268840970	40235024347	150	149	10.5974	0.0818838	0.997547	0.922717	0.9994	0.00185335	0.9307	0.0079833	0.0605821	39.2	0.0125874	0.0282044
51	DCG0112	DARK_SKIN_PERFECTION	DARK_SKIN_PERFECTION	P. sativum sativum		Cultivar	Public	PSIII	PSIII	844943110	126741466500	150	150	33.382	0.0721021	0.998435	0.946394	0.9995	0.00106534	0.9522	0.0058063	0.040211	38.5	0.00980835	0.0143864
52	DCG0127	BACCARA	BACCARA	P. sativum		Uncertain	Public	PSIII	PSIII	256896236	25680030523	100	99	6.76378	0.0200557	0.996922	0.953059	0.9985	0.00157808	0.958	0.00494053	0.0318705	36.6	0.00818304	0.0182549
53	DCG0142	TERESE	TERESE	P. sativum sativum	UK	Cultivar	Public	PSIII	PSIII	294467440	29440036609	100	99	7.75411	0.0235046	0.997202	0.955629	0.9987	0.00149772	0.9606	0.00497119	0.0313057	36.5	0.00812446	0.0148491
54	DCG0227	KAZAR	KAZAR	P. sativum sativum		Cultivar	Public	PSIII	PSIII	314252216	31739473816	101	101	8.35975	0.0178557	0.995457	0.951855	0.9988	0.00334269	0.9591	0.00724539	0.0344525	37.2	0.00945198	0.0161427
55	DCG0233	CHAMPAGNE	CHAMPAGNE	P. sativum sativum	FRANCE	Landrace	Public	PSIII	PSIII	657339900	66007759280	100	100	17.3856	0.0371232	0.993837	0.938946	0.998	0.00416291	0.9475	0.00855391	0.0428073	36.6	0.0118207	0.09535
56	DCG0249	JI577	SOMMETTE	P. sativum sativum		Cultivar	Public	PSIII	PSIII	371077040	37478781040	101	101	9.87141	0.0276964	0.994698	0.937307	0.9981	0.00340156	0.9436	0.00629266	0.037365	34.8	0.00964178	0.013584
57	DCG0251	CAMEOR	CAMEOR	P. sativum sativum	FRANCE	Cultivar	Public	PSIII	PSIII	700244892	70724734092	101	101	18.6279	0.0346506	0.994257	0.956722	0.9983	0.00404324	0.9626	0.00587823	0.0277067	36.8	0.00799524	0.0119706
58	DCG0265	K4626	VAVILOV-D265	P. sativum sativum	LITHUANIE	Landrace	Public	PSIII	PSIII	209334996	21142834596	101	101	5.56874	0.0168986	0.988634	0.925167	0.9957	0.00706572	0.936	0.0108325	0.0480631	37.2	0.0113937	0.0161286
59	DCG0354	JI1860	CERISE	P. sativum sativum		Landrace	Public	PSIII	PSIII	234599394	23694538794	101	101	6.24082	0.0144115	0.986884	0.923388	0.9931	0.00621608	0.9336	0.0102118	0.0432976	35.6	0.0119842	0.0150389
60	DCG0390	BALLET	BALLET	P. sativum sativum	UK	Cultivar	Public	PSIII	PSIII	243394202	24582814402	101	101	6.47478	0.0130809	0.978729	0.919871	0.9844	0.00567123	0.9286	0.00872922	0.0348928	34.3	0.0118598	0.0137176
61	DCG0423	PI557501	90-2131	P. sativum sativum	USA	Breeding/Landrace	Public	PSIII	PSIII	829832856	124474928400	150	150	32.785	0.0625095	0.997327	0.919079	0.9991	0.0017732	0.9269	0.0078214	0.0601816	38.4	0.0131075	0.0195188
62	DCG0449	PI180693	HOHENHEIMER_PINK-FLOWERED	P. sativum sativum	GERMANY	Cultivar/Landrace	Public	PSIII	PSIII	495030802	49698289044	100	100	13.0899	0.0285198	0.995751	0.94247	0.9989	0.00314949	0.9503	0.00782962	0.0418315	36.9	0.0111054	0.0215746
63	DCG0527	JAMES	JAMES	P. sativum sativum	FRANCE	Cultivar	Public	PSIII	PSIII	363257772	36689034972	101	101	9.6634	0.012021	0.990157	0.929972	0.995	0.00484348	0.9381	0.00812778	0.0446515	35.6	0.0107079	0.0137781
64	DCG0528	KAYANNE	KAYANNE	P. sativum sativum	FRANCE	Cultivar	Public	PSIII	PSIII	331568280	33488396280	101	101	8.8204	0.010923	0.989964	0.936761	0.9953	0.00533596	0.9451	0.00833935	0.0390659	36	0.00928544	0.0123228
65	DCG0555	JI1703	JI1703	P. sativum elatius/sativum		Landrace	Public	PSIII	PSIII	252930286	25545958886	101	101	6.72846	0.0183991	0.994036	0.946494	0.9981	0.00406387	0.9547	0.00820639	0.0377583	36.8	0.0103156	0.0174739
66	DCG0750	336_11	336_11	P. sativum sativum	FRANCE	Breeding	Public	PSIII	PSIII	294216134	29715829534	101	101	7.82675	0.0417268	0.9845	0.898778	0.9958	0.0112998	0.9121	0.0133217	0.0569413	35.4	0.0120018	0.0185778
67	DCG0770	PI357292	KIFLICA	P. sativum sativum	MACEDONIA	Cultivar	Public	PSIII	PSIII	812915918	121937387700	150	150	32.1167	0.100744	0.996688	0.94989	0.998	0.00131154	0.9549	0.00500977	0.0348667	39.1	0.00840345	0.0132254
68	E110	AGG190	AGG190	P. sativum arvense	Finland	Traditional Cultivar/Landrace	New	PSIII	PSIII	341606862	51093170697	150	149	13.4573	0.0609031	0.99409	0.777305	0.9991	0.00501029	0.8012	0.0238954	0.178358	38.9	0.0277422	0.018387
69	E412deep	AGG1705	AGG1705	P. sativum sativum	Spain	Traditional Cultivar/Landrace	New	PSIII	PSIII	903354612	135318043106	150	149	35.641	0.0336221	0.997171	0.93359	0.9986	0.00142867	0.9387	0.00510958	0.0509052	36	0.012764	0.0191204
70	E41deep	AGG1663	AGG1663	P. sativum elatius	Georgia	Traditional Cultivar/Landrace	New	PSIII	PSIII	881507154	132112241282	150	149	34.7966	0.0693287	0.997452	0.928986	0.9989	0.0014476	0.9345	0.00551416	0.0552687	36.5	0.0123904	0.0199239
71	E47	AGG1724	AGG1724	P. fulvum	Israel	Traditional Cultivar/Landrace	New	PSIII	PSIII	298655672	44606614932	150	149	11.7488	0.0596924	0.99685	0.91405	0.9988	0.0019495	0.9211	0.00704972	0.0670819	38.5	0.013385	0.057023
72	MGS1070	JI296	552	P. sativum sativum	USA	Breeding	Public	PSIII	PSIII	270427876	27040034581	100	99	7.12198	0.00822703	0.995843	0.941792	0.9974	0.00155707	0.9464	0.00460847	0.0413273	34.8	0.00949395	0.0503931
73	RCG0228	CE101	FP	P. sativum sativum	FRANCE	Breeding	Public	PSIII	PSIII	271227844	27120033840	100	99	7.14305	0.00814246	0.99512	0.930865	0.9972	0.00207986	0.9369	0.00603472	0.049354	33.6	0.0119388	0.0120769
74	RCG0912	DP	DP	P. sativum sativum		Landrace	Public	PSIII	PSIII	287230000	28720035758	100	99	7.56447	0.00902593	0.99529	0.905039	0.998	0.00271023	0.9116	0.00656096	0.0707007	35.8	0.0128603	0.0151972
75	VCL0042	JI296	CHEMIN_LONG	P. sativum sativum	FRANCE	Cultivar	Public	PSIII	PSIII	275229746	27520034408	100	99	7.24841	0.00838618	0.996043	0.946891	0.9977	0.00165654	0.9514	0.00450914	0.0374628	34.3	0.00950203	0.00951358
76	VFD0106	PI618628	MELROSE	P. sativum sativum	USA	Landrace	Public	PSIII	PSIII	278211114	28099322514	101	101	7.40099	0.0229542	0.994876	0.936644	0.999	0.0041241	0.9457	0.00905585	0.046209	36.9	0.0117731	0.0186787
77	VKL0099	SERPETTE_D'AUVERGNE	SERPETTE_D'AUVERGNE	P. sativum sativum	FRANCE	Cultivar	Public	PSIII	PSIII	285055098	28790564898	101	101	7.58305	0.0179933	0.994605	0.935748	0.9987	0.00409549	0.9426	0.00685229	0.0378818	34.7	0.00994856	0.0159288
78	W118	AGG4064	AGG4064	P. sativum asiaticum	Algeria	Traditional Cultivar/Landrace	New	PSIII	PSIII	306037484	45721221508	150	149	12.0424	0.0661076	0.992667	0.709194	0.9987	0.00603281	0.7415	0.0323057	0.233644	38.6	0.0367871	0.0187072
79	W65B	PI 242028	PI 242028		Denmark	Traditional Cultivar/Landrace	New	PSIII	PSIII	287522358	42996517140	150	149	11.3247	0.0706134	0.998185	0.941668	0.9994	0.00121544	0.9473	0.00563189	0.0454943	38.8	0.0101175	0.0197706
80	W66A	PI 250439	PI 250439		Czech Rep.	Traditional Cultivar/Landrace	New	PSIII	PSIII	322770932	48293934261	150	149	12.72	0.0702867	0.99732	0.952733	0.9989	0.00157967	0.9578	0.00506716	0.0353389	39.2	0.00804664	0.0193201
81	ZB138	ZW6	ZW6	P. sativum		Breeding	New	PSIII	PSIII	276473234	41378552440	150	149	10.8986	0.082525	0.999485	0.993701	0.9995	1.54857e-05	0.9936	-0.000100974	0.00376057	39.5	0.00234211	0.00103601
82	ZB148	WJ	WJ	P. sativum		Breeding	New	PSIII	PSIII	349049410	52216553613	150	149	13.7531	0.0671959	0.998337	0.942061	0.9993	0.000963466	0.9469	0.00483853	0.0454524	39.3	0.00907861	0.0175821
83	E320	AGG1651	AGG1651	P. abyssinicum	Ethiopia	wild	New	PSIV	PSIV	290351302	43440170115	150	149	11.4416	0.0715466	0.994241	0.780373	0.9992	0.00495917	0.8042	0.023827	0.176077	39.1	0.0272534	0.0306779
84	E420	AGG2380	AGG2380	P. sativum subsp. transcaucasicum	Former Soviet Union	Wild/Landrace	New	PSIV	PSIV	294596074	44052762860	150	149	11.6029	0.0725063	0.994034	0.767891	0.999	0.00496613	0.7918	0.023909	0.186334	39	0.0278734	0.0296091
85	E511	AGG2384	AGG2384	P. sativum subsp. transcaucasicum	Sweden	Wild/Landrace	New	PSIV	PSIV	280328854	41859520069	150	149	11.0252	0.0574559	0.996291	0.890309	0.9988	0.00250929	0.9003	0.00999113	0.0857511	38.7	0.0163908	0.0277539
86	E62	AGG3382	AGG3382	P. sativum subsp. transcaucasicum	Sweden	Wild/Landrace	New	PSIV	PSIV	275784778	41173082186	150	149	10.8444	0.0570029	0.995923	0.884834	0.9986	0.0026765	0.8953	0.0104661	0.0898085	38.7	0.0170426	0.0275355
87	DCG0563	JI2202	ATAR	P. abyssinicum	YEMEN	Landrace	Public	PA	PA	323669320	32690601320	101	101	8.61027	0.068249	0.980018	0.825172	0.9976	0.0175821	0.8574	0.0322279	0.124005	36.2	0.0255024	0.0538562
88	E11	AGG36	AGG36	P. abyssinicum	Ethiopia	wild	New	PA	PA	270386292	40390840879	150	149	10.6384	0.0567797	0.997161	0.932146	0.9987	0.00153876	0.9383	0.00615381	0.052127	38.7	0.0104603	0.0581977
89	E32	AGG894	AGG894	P. sativum subsp. transcaucasicum	Unknown	Wild/Landrace	New	PA	PA	298300776	44623700985	150	149	11.7533	0.06844	0.996802	0.903983	0.9993	0.00249803	0.9137	0.00971659	0.0749562	39.1	0.0159203	0.0589514
90	E38	AGG1429	AGG1429	P. abyssinicum	Unknown	Traditional Cultivar/Landrace	New	PA	PA	311765454	46612582030	150	149	12.2771	0.0688165	0.993638	0.780589	0.9989	0.00526229	0.8046	0.0240114	0.175216	38.9	0.0276742	0.0578047
91	E39	AGG1430	AGG1430	P. abyssinicum	Ethiopia	Traditional Cultivar/Landrace	New	PA	PA	283718572	42449513505	150	149	11.1806	0.0726861	0.99426	0.771891	0.9993	0.00504004	0.7962	0.0243086	0.183193	39.2	0.0277797	0.0571433
92	E417deep	AGG3308	AGG3308	P. abyssinicum	Morocco	Traditional Cultivar/Landrace	New	PA	PA	910761552	136476723494	150	149	35.9461	0.0502163	0.994139	0.767365	0.999	0.00486091	0.7903	0.0229351	0.186666	37	0.0275114	0.0664588
93	E418deep	AGG3315	AGG3315	P. abyssinicum	Ethiopia	Traditional Cultivar/Landrace	New	PA	PA	867526310	130012924271	150	149	34.2437	0.0498703	0.993979	0.761013	0.9987	0.00472051	0.7832	0.0221872	0.191585	36.8	0.0272675	0.0625706
94	E419	AGG105	AGG105	P. abyssinicum	Israel	wild	New	PA	PA	267488172	39961849336	150	149	10.5254	0.0679816	0.992783	0.764718	0.998	0.00521701	0.7897	0.024982	0.187027	38.7	0.0292127	0.0554278
95	E42	AGG1664	AGG1664	P. abyssinicum	Morocco	Traditional Cultivar/Landrace	New	PA	PA	318524676	47634029707	150	149	12.5462	0.0643199	0.996387	0.890437	0.999	0.0026127	0.9006	0.0101631	0.0859932	38.9	0.0164031	0.0563672
96	E43	AGG1665	AGG1665	P. abyssinicum	Morocco	Traditional Cultivar/Landrace	New	PA	PA	328011412	49061781281	150	149	12.9222	0.0641401	0.994004	0.773815	0.9992	0.00519627	0.7982	0.0243846	0.181242	39.1	0.0280654	0.0577023
97	E49	AGG2537	AGG2537	P. abyssinicum	Morocco	Traditional Cultivar/Landrace	New	PA	PA	288137198	43089948156	150	149	11.3493	0.0750035	0.99382	0.778817	0.999	0.00517978	0.8031	0.0242829	0.176849	39.1	0.0277249	0.0568907
98	E57	AGG3310	AGG3310	P. abyssinicum	Morocco	Traditional Cultivar/Landrace	New	PA	PA	298917832	44693421155	150	149	11.7716	0.0682137	0.993871	0.774375	0.9989	0.00502942	0.7979	0.0235249	0.180348	39.1	0.0274939	0.0554533
99	E59	AGG3318	AGG3318	P. abyssinicum	Morocco	Traditional Cultivar/Landrace	New	PA	PA	297090420	44424247376	150	149	11.7008	0.0690574	0.993884	0.779338	0.9989	0.00501558	0.8029	0.0235622	0.176343	39.1	0.0274806	0.0566092
100	VSD0035	VIR2759	VIR2759	P. abyssinicum	ETHIOPIA	Landrace	Public	PA	PA	318735810	32192316810	101	101	8.47903	0.0107574	0.983483	0.802454	0.9956	0.0121169	0.8247	0.0222458	0.1462	35.6	0.0250841	0.0452646
101	W16	AGG1555	AGG1555	P. abyssinicum	Morocco	Traditional Cultivar/Landrace	New	PA	PA	321359166	48051821484	150	149	12.6562	0.0648187	0.993468	0.777867	0.9987	0.00523228	0.8022	0.0243327	0.177139	39.1	0.0280789	0.057691
102	AGG3732	AGG3732	PIG 275	P. fulvum		Wild	New	Admixture	PSIV	341325852	51198877800	150	150	13.4851	0.113126	0.99564	0.806021	0.9989	0.00326009	0.819	0.012979	0.155504	35.8	0.0241981	0.0275234
103	DCG0248	JI281	JI281	P. sativum sativum	ETHIOPIA	Landrace	Public	Admixture	Admixture	364900740	36854974740	101	101	9.70711	0.0312796	0.992812	0.898927	0.9986	0.00578779	0.9106	0.0116731	0.069121	35.7	0.0147174	0.0197229
104	DCG0557	JI1794	JI1794	P. sativum humile/pumilio	ISRAEL	Wild	Public	Admixture	PSIV	368193764	37187570164	101	101	9.79471	0.0119207	0.983617	0.837911	0.9948	0.0111835	0.8555	0.0175888	0.113907	35.5	0.0235752	0.0215556
105	DCG0705	PI560058	721	P. sativum elatius	ISRAEL	Wild	Public	Admixture	PSIV	368767454	37245512854	101	101	9.80997	0.0115871	0.985391	0.811339	0.9948	0.0094091	0.8283	0.016961	0.137976	35.5	0.0239408	0.0297759
106	DCG0706	W6_26109	W6_26109	P. sativum elatius	GEORGIA	Wild	Public	Admixture	PSIV	376159852	37992145052	101	101	10.0066	0.0111815	0.977492	0.800884	0.9879	0.0104079	0.8152	0.014316	0.136502	30.9	0.035026	0.0251372
107	DCG0707	PI639984	PI639984	P. sativum elatius	TURKEY	Wild	Public	Admixture	Admixture	414503436	41864847036	101	101	11.0266	0.0132019	0.988425	0.878878	0.9945	0.00607466	0.891	0.0121219	0.0839358	34.9	0.0180613	0.0220586
108	DCG0708	W6_2107	W6_2107	P. sativum elatius	TURKEY	Wild	Public	Admixture	PSIV	375097722	37884869922	101	101	9.97837	0.012333	0.986626	0.833042	0.9943	0.00767412	0.846	0.0129581	0.12028	35.5	0.0229294	0.022677
109	DCG0709	PI343996	PI343996	P. sativum sativum/elatius	TURKEY	Wild	Public	Admixture	PSIV	344482044	34792686444	101	101	9.16393	0.0112689	0.980883	0.793814	0.9919	0.0110166	0.8092	0.0153864	0.146738	34.2	0.0263932	0.0492567
110	DCG0771	PI 560068	711	P. sativum humile/pumilio	ISRAEL	Wild	Public	Admixture	Admixture	473299026	113443358763	251	239	29.8795	0.0139184	0.981007	0.69293	0.9866	0.00559349	0.7098	0.0168701	0.229923	35	0.0422021	0.0409294
111	E218	AGG858	AGG858	P. sativum subsp. elatius	Unknown	Wild	New	Admixture	PSIV	281795478	42010018563	150	149	11.0649	0.0754849	0.994637	0.824479	0.9987	0.00406253	0.8398	0.0153212	0.139814	38.6	0.0258567	0.0431065
112	E414deep	AGG116	AGG116	P. sativum elatius	Israel	wild	New	Admixture	PSIII	878126294	131543342475	150	149	34.6468	0.0504668	0.996575	0.890175	0.9987	0.00212458	0.899	0.00882492	0.0866547	36.7	0.0152438	0.0285673
113	E510	AGG3343	AGG3343	P. fulvum	United Kingdom	Wild	New	Admixture	Admixture	310018110	46294018925	150	149	12.1932	0.0564997	0.996692	0.8963	0.999	0.00230834	0.9056	0.00930046	0.0813645	38.5	0.0164019	0.0253598
114	MGS0090	JI103	MOSHONG	P. sativum sativum	AFGHANISTAN	Landrace	Public	Admixture	Admixture	303973596	30701333196	101	101	8.08632	0.010622	0.988458	0.894904	0.9976	0.00914199	0.9096	0.0146962	0.0743899	35.8	0.0147566	0.10537
115	PI 344538	PI 344538	PI 344538	P. sativum subsp. elatius	Italy	Wild	New	Admixture	PSIV	390223400	58533510000	150	150	15.4169	0.121665	0.994383	0.747568	0.9989	0.00451678	0.7649	0.0173316	0.203543	35.7	0.0276823	0.0368196
116	W22	AGG4107-1	K-2820	P. sativum asiaticum	Tajikistan	Traditional Cultivar/Landrace	New	Admixture	PSII	287385680	42943121659	150	149	11.3106	0.0550439	0.996411	0.895817	0.999	0.00258866	0.9059	0.0100827	0.0814676	38.9	0.0151657	0.0289006
117	W34A	G758	G758	P. sativum	China, Fujian	Traditional Cultivar/Landrace	New	Admixture	Admixture	306387212	45858130933	150	149	12.0784	0.074742	0.998034	0.936908	0.9995	0.00146607	0.9437	0.00679233	0.0494738	39.2	0.0104392	0.0243145
118	W616A	PI 344010	PI 344010	P. sativum subsp. elatius	Greece	Wild	New	Admixture	PSIV	340736856	50971479220	150	149	13.4252	0.0615272	0.993872	0.773457	0.999	0.00512785	0.792	0.0185434	0.181125	38.9	0.0275837	0.0403299
Max										942205896	141206048076	251	239	37.1918	0.121665	0.999485	0.993701	0.9995	0.0175821	0.9936	0.0429763	0.242444	39.6	0.0484026	0.156868
Min										209334996	21142834596	100	99	5.56874	0.00814246	0.961473	0.673528	0.9689	1.54857e-05	0.7037	-0.000100974	0.00376057	30.9	0.00234211	0.00103601
Average										3.82427e+08	5.25313e+10	136.28	135.347	13.836	0.0509432	0.993036	0.853233	0.997533	0.00449661	0.869195	0.0159618	0.112907	37.4915	0.0204948	0.0377837

## Sheet: Supplementary data 3
Supplementary data 3 Putative domestication selected regions from P. fulvum to P. sativum
Chromsome	Start	End	Z score of XPCLR
chr1	3200001	4200000	4.95424
chr1	7700001	8700000	2.31426
chr1	8200001	9200000	3.89169
chr1	8600001	9600000	5.00475
chr1	8800001	9800000	4.20837
chr1	8900001	9900000	3.2031
chr1	10000001	11000000	2.69238
chr1	10300001	11300000	2.53776
chr1	11600001	12600000	3.45764
chr1	20000001	21000000	2.89089
chr1	20100001	21100000	3.32184
chr1	23200001	24200000	2.6234
chr1	26100001	27100000	3.54439
chr1	26500001	27500000	2.90853
chr1	26600001	27600000	2.25875
chr1	29900001	30900000	2.90251
chr1	33400001	34400000	3.18101
chr1	42200001	43200000	3.83558
chr1	43800001	44800000	2.41318
chr1	67600001	68600000	3.51951
chr1	75100001	76100000	3.1978
chr1	77200001	78200000	2.81194
chr1	94900001	95900000	3.67383
chr1	96400001	97400000	2.62661
chr1	99300001	100300000	3.0341
chr1	103200001	104200000	2.6136
chr1	106400001	107400000	3.39125
chr1	107400001	108400000	2.24874
chr1	108800001	109800000	5.77526
chr1	111700001	112700000	3.82226
chr1	113000001	114000000	3.02428
chr1	113100001	114100000	2.48076
chr1	118700001	119700000	3.40862
chr1	123500001	124500000	2.64986
chr1	128800001	129800000	2.90866
chr1	135800001	136800000	2.37098
chr1	156700001	157700000	4.02708
chr1	162200001	163200000	2.24965
chr1	173600001	174600000	2.20503
chr1	176000001	177000000	4.23244
chr1	176300001	177300000	2.65984
chr1	191500001	192500000	5.89654
chr1	193400001	194400000	2.2241
chr1	194500001	195500000	3.15449
chr1	200600001	201600000	2.2505
chr1	210600001	211600000	3.22703
chr1	211600001	212600000	3.47288
chr1	212800001	213800000	2.41066
chr1	219700001	220700000	3.55298
chr1	224400001	225400000	3.95563
chr1	226400001	227400000	2.44122
chr1	227200001	228200000	4.36421
chr1	229900001	230900000	2.55083
chr1	240300001	241300000	4.00701
chr1	240500001	241500000	3.30524
chr1	241500001	242500000	3.92073
chr1	250500001	251500000	6.62855
chr1	253700001	254700000	2.53444
chr1	258000001	259000000	2.49128
chr1	260800001	261800000	2.25972
chr1	265700001	266700000	2.45424
chr1	265800001	266800000	4.27264
chr1	272900001	273900000	2.90557
chr1	274900001	275900000	5.28061
chr1	277700001	278700000	5.34011
chr1	277800001	278800000	5.45895
chr1	289200001	290200000	2.36783
chr1	293500001	294500000	2.58453
chr1	299100001	300100000	6.13166
chr1	300900001	301900000	2.53826
chr1	305700001	306700000	2.8187
chr1	307800001	308800000	5.62806
chr1	310900001	311900000	3.27665
chr1	316400001	317400000	2.89557
chr1	332400001	333400000	3.23522
chr1	353900001	354900000	6.03146
chr1	373000001	374000000	3.24489
chr1	377800001	378800000	2.55167
chr1	386300001	387300000	2.44188
chr1	400700001	401700000	2.88826
chr1	400800001	401800000	2.55692
chr1	401700001	402700000	2.86055
chr1	414100001	415100000	2.91565
chr1	422600001	423600000	3.80163
chr1	425700001	426700000	4.54457
chr1	426700001	427700000	2.51332
chr1	426800001	427800000	3.1311
chr1	426900001	427900000	3.22704
chr1	443800001	444800000	3.44976
chr1	449100001	450100000	2.87981
chr1	453500001	454500000	3.26696
chr1	455800001	456800000	3.57453
chr1	456300001	457300000	4.72972
chr1	457500001	458500000	2.56783
chr1	461400001	462400000	4.40799
chr1	463400001	464400000	4.30303
chr2	1	1000000	4.53291
chr2	8800001	9800000	2.52468
chr2	8900001	9900000	3.87977
chr2	52500001	53500000	2.5436
chr2	55800001	56800000	3.17577
chr2	58600001	59600000	4.27895
chr2	72100001	73100000	2.74352
chr2	88700001	89700000	3.89681
chr2	111800001	112800000	2.59846
chr2	127500001	128500000	4.21038
chr2	128100001	129100000	3.02786
chr2	137800001	138800000	3.20056
chr2	155100001	156100000	3.45231
chr2	186200001	187200000	11.7757
chr2	188700001	189700000	2.22288
chr2	192700001	193700000	2.9934
chr2	197400001	198400000	3.93451
chr2	197500001	198500000	5.34689
chr2	199700001	200700000	2.46756
chr2	202500001	203500000	2.55402
chr2	209300001	210300000	5.44289
chr2	210800001	211800000	5.43576
chr2	210900001	211900000	4.78055
chr2	212600001	213600000	4.63044
chr2	214800001	215800000	2.80774
chr2	216200001	217200000	4.2352
chr2	224300001	225300000	4.96982
chr2	226400001	227400000	2.66751
chr2	242800001	243800000	3.60257
chr2	249400001	250400000	2.40044
chr2	250700001	251700000	4.44437
chr2	261200001	262200000	4.52269
chr2	262700001	263700000	2.36708
chr2	262900001	263900000	3.00683
chr2	263000001	264000000	5.27636
chr2	276500001	277500000	3.25643
chr2	289300001	290300000	5.75069
chr2	291600001	292600000	3.68278
chr2	305000001	306000000	2.83836
chr2	308400001	309400000	2.78121
chr2	321500001	322500000	2.37787
chr2	321600001	322600000	2.50048
chr2	328700001	329700000	2.88574
chr2	351800001	352800000	6.97533
chr2	365900001	366900000	3.62624
chr2	367200001	368200000	8.79362
chr2	386100001	387100000	2.47824
chr2	386800001	387800000	7.56359
chr2	387000001	388000000	4.97608
chr2	389100001	390100000	2.45093
chr2	405500001	406500000	3.41345
chr2	423600001	424600000	2.23177
chr2	424400001	425400000	7.34076
chr2	425800001	426800000	3.92577
chr2	425900001	426900000	2.92129
chr2	457000001	458000000	2.55324
chr2	462600001	463600000	3.43064
chr2	463400001	464400000	3.50951
chr2	465000001	466000000	3.51958
chr2	465100001	466100000	3.19736
chr2	470800001	471800000	3.12409
chr2	473700001	474700000	2.28279
chr2	475700001	476700000	2.64256
chr2	488000001	489000000	2.51368
chr3	2800001	3800000	2.68386
chr3	29000001	30000000	4.21344
chr3	37700001	38700000	4.18745
chr3	38000001	39000000	5.52124
chr3	52600001	53600000	2.68214
chr3	85100001	86100000	2.45008
chr3	85400001	86400000	3.53283
chr3	85500001	86500000	2.85721
chr3	99700001	100700000	2.74073
chr3	99800001	100800000	4.01578
chr3	100800001	101800000	2.6044
chr3	103100001	104100000	3.60064
chr3	103300001	104300000	5.83679
chr3	105700001	106700000	2.77148
chr3	105800001	106800000	4.45694
chr3	110200001	111200000	2.28149
chr3	132400001	133400000	2.78851
chr3	147200001	148200000	5.09202
chr3	147300001	148300000	2.86054
chr3	154100001	155100000	2.8422
chr3	162300001	163300000	2.24564
chr3	163400001	164400000	3.03527
chr3	165000001	166000000	7.27824
chr3	170000001	171000000	5.82039
chr3	192100001	193100000	4.15702
chr3	197400001	198400000	2.30062
chr3	202800001	203800000	2.63721
chr3	204400001	205400000	4.69849
chr3	210300001	211300000	4.14253
chr3	213800001	214800000	2.59913
chr3	215200001	216200000	4.34724
chr3	215300001	216300000	2.78559
chr3	221400001	222400000	3.27486
chr3	223400001	224400000	4.0162
chr3	283200001	284200000	5.94529
chr3	285400001	286400000	3.51515
chr3	286000001	287000000	2.34724
chr3	289500001	290500000	2.39989
chr3	298300001	299300000	4.00068
chr3	300800001	301800000	4.30344
chr3	301900001	302900000	3.35973
chr3	305800001	306800000	3.63585
chr3	306900001	307900000	2.98592
chr3	307900001	308900000	3.91905
chr3	310300001	311300000	4.37492
chr3	310800001	311800000	5.4474
chr3	311000001	312000000	4.58116
chr3	311100001	312100000	3.52999
chr3	312800001	313800000	2.29323
chr3	314800001	315800000	4.60806
chr3	317400001	318400000	2.64925
chr3	321700001	322700000	2.43296
chr3	338900001	339900000	2.95176
chr3	348700001	349700000	3.51093
chr3	352400001	353400000	4.40272
chr3	353700001	354700000	3.34375
chr3	353800001	354800000	2.21886
chr3	365400001	366400000	3.43335
chr3	374100001	375100000	2.31904
chr3	380800001	381800000	4.25115
chr3	384200001	385200000	3.08681
chr3	395200001	396200000	3.79341
chr3	402900001	403900000	2.95044
chr3	409900001	410900000	2.34811
chr3	412700001	413700000	7.0074
chr3	412800001	413800000	2.6538
chr3	419200001	420200000	4.77985
chr3	419600001	420600000	3.24595
chr3	424800001	425800000	3.69273
chr3	427900001	428900000	2.53159
chr3	429500001	430500000	3.98193
chr3	431900001	432900000	2.43609
chr3	432000001	433000000	2.24457
chr3	435900001	436900000	6.18465
chr3	436000001	437000000	4.20978
chr3	440100001	441100000	5.45916
chr3	440300001	441300000	2.31389
chr3	441100001	442100000	4.15303
chr3	442400001	443400000	7.14666
chr3	444000001	445000000	2.55195
chr3	444600001	445600000	2.80056
chr3	445500001	446500000	3.17022
chr3	447700001	448700000	4.67796
chr3	448700001	449700000	3.62957
chr3	450300001	451300000	3.00833
chr3	451800001	452800000	4.61933
chr3	458500001	459500000	2.9865
chr3	462100001	463100000	4.04491
chr3	470300001	471300000	5.56267
chr3	470600001	471600000	4.35729
chr3	478500001	479500000	3.13503
chr3	533900001	534900000	2.30416
chr4	4000001	5000000	3.8564
chr4	4100001	5100000	2.54677
chr4	27700001	28700000	2.49242
chr4	36800001	37800000	3.15393
chr4	48600001	49600000	2.45442
chr4	59300001	60300000	4.25203
chr4	59400001	60400000	3.72786
chr4	59500001	60500000	2.31696
chr4	97400001	98400000	2.76635
chr4	109200001	110200000	4.33853
chr4	113300001	114300000	3.56761
chr4	113400001	114400000	2.72257
chr4	130200001	131200000	2.83947
chr4	135500001	136500000	3.49997
chr4	152800001	153800000	2.74877
chr4	167600001	168600000	3.713
chr4	174300001	175300000	3.02559
chr4	183700001	184700000	3.72247
chr4	184000001	185000000	2.49252
chr4	186100001	187100000	4.84444
chr4	192400001	193400000	4.21203
chr4	194300001	195300000	3.37903
chr4	197200001	198200000	2.82756
chr4	200500001	201500000	5.49007
chr4	204800001	205800000	4.41465
chr4	209100001	210100000	2.93791
chr4	209800001	210800000	2.77542
chr4	210400001	211400000	3.2242
chr4	212700001	213700000	2.2843
chr4	225600001	226600000	3.03529
chr4	237700001	238700000	2.69348
chr4	239200001	240200000	3.08652
chr4	240800001	241800000	3.82726
chr4	254800001	255800000	2.89389
chr4	257700001	258700000	3.35437
chr4	259000001	260000000	4.72981
chr4	259700001	260700000	2.92153
chr4	263300001	264300000	4.51073
chr4	264600001	265600000	2.3814
chr4	265400001	266400000	2.24108
chr4	265900001	266900000	2.9572
chr4	277900001	278900000	3.53966
chr4	279400001	280400000	3.69132
chr4	285000001	286000000	2.88996
chr4	294300001	295300000	2.29906
chr4	296600001	297600000	5.01494
chr4	302700001	303700000	3.42148
chr4	303600001	304600000	2.85873
chr4	308100001	309100000	2.44699
chr4	310200001	311200000	5.11556
chr4	312200001	313200000	4.80593
chr4	325600001	326600000	3.05506
chr4	331400001	332400000	5.81183
chr4	333600001	334600000	4.41132
chr4	342800001	343800000	3.75792
chr4	349000001	350000000	3.58027
chr4	354100001	355100000	4.41962
chr4	354200001	355200000	3.38632
chr4	356700001	357700000	3.60634
chr4	378000001	379000000	2.33436
chr4	380200001	381200000	2.56735
chr4	405100001	406100000	8.4994
chr4	405400001	406400000	2.99978
chr4	406300001	407300000	3.69847
chr4	425100001	426100000	5.37966
chr4	425200001	426200000	2.53138
chr4	433000001	434000000	3.61313
chr4	435000001	436000000	2.544
chr4	441700001	442700000	2.47372
chr4	442300001	443300000	3.77749
chr4	442400001	443400000	3.46396
chr4	452900001	453900000	3.9718
chr4	455200001	456200000	4.49854
chr4	456800001	457800000	2.25252
chr4	457300001	458300000	3.06356
chr4	457400001	458400000	3.40167
chr4	463200001	464200000	2.41882
chr4	469500001	470500000	2.56801
chr4	469600001	470600000	2.26817
chr4	470100001	471100000	2.4795
chr4	470300001	471300000	3.8577
chr4	490600001	491600000	2.1845
chr4	499700001	500700000	2.69725
chr4	499800001	500800000	2.83502
chr4	500900001	501900000	3.55496
chr4	501100001	502100000	7.18338
chr5	4600001	5600000	2.5239
chr5	4900001	5900000	2.18947
chr5	29900001	30900000	3.74631
chr5	30000001	31000000	6.82868
chr5	30600001	31600000	5.17973
chr5	32200001	33200000	7.27751
chr5	32300001	33300000	3.88324
chr5	32500001	33500000	4.16131
chr5	58800001	59800000	2.27615
chr5	66700001	67700000	5.36731
chr5	79300001	80300000	2.54779
chr5	86400001	87400000	2.70728
chr5	87800001	88800000	4.52294
chr5	89800001	90800000	4.069
chr5	90100001	91100000	3.41876
chr5	91900001	92900000	2.43495
chr5	92000001	93000000	3.24669
chr5	97000001	98000000	2.48353
chr5	101100001	102100000	2.5517
chr5	107700001	108700000	8.35506
chr5	109300001	110300000	3.22986
chr5	116100001	117100000	2.84047
chr5	120100001	121100000	2.63581
chr5	124600001	125600000	2.92982
chr5	125000001	126000000	3.66717
chr5	126300001	127300000	2.74436
chr5	131000001	132000000	3.22075
chr5	135100001	136100000	3.46736
chr5	140800001	141800000	2.78938
chr5	146600001	147600000	2.9716
chr5	167100001	168100000	3.28339
chr5	167900001	168900000	5.02357
chr5	168600001	169600000	2.98508
chr5	173400001	174400000	5.54468
chr5	174300001	175300000	5.18206
chr5	186700001	187700000	2.20869
chr5	195100001	196100000	6.15059
chr5	195200001	196200000	3.79227
chr5	195300001	196300000	3.20736
chr5	199600001	200600000	2.86361
chr5	200500001	201500000	4.95352
chr5	200700001	201700000	3.46949
chr5	203000001	204000000	4.17766
chr5	212300001	213300000	3.22075
chr5	212500001	213500000	4.31603
chr5	217900001	218900000	3.64806
chr5	223900001	224900000	6.70558
chr5	227600001	228600000	2.54152
chr5	230400001	231400000	2.24024
chr5	233000001	234000000	2.38067
chr5	246600001	247600000	3.11187
chr5	248400001	249400000	2.21704
chr5	249500001	250500000	2.19056
chr5	250800001	251800000	6.72008
chr5	251300001	252300000	2.27336
chr5	257000001	258000000	2.45285
chr5	257600001	258600000	2.50825
chr5	259400001	260400000	3.62017
chr5	263200001	264200000	3.31067
chr5	267600001	268600000	2.2779
chr5	271800001	272800000	3.41133
chr5	275500001	276500000	3.09628
chr5	278300001	279300000	2.37335
chr5	279000001	280000000	3.45089
chr5	281000001	282000000	4.47802
chr5	283500001	284500000	4.246
chr5	283700001	284700000	2.48818
chr5	287300001	288300000	3.45867
chr5	288200001	289200000	3.40921
chr5	288400001	289400000	3.45752
chr5	289100001	290100000	2.70621
chr5	292300001	293300000	2.4525
chr5	293100001	294100000	2.43528
chr5	293500001	294500000	2.37887
chr5	294400001	295400000	2.47355
chr5	296700001	297700000	3.65038
chr5	299800001	300800000	2.44259
chr5	304300001	305300000	4.6631
chr5	305400001	306400000	3.29581
chr5	318900001	319900000	2.34375
chr5	338000001	339000000	2.47495
chr5	340300001	341300000	3.07324
chr5	348300001	349300000	3.72759
chr5	351400001	352400000	3.06214
chr5	352600001	353600000	2.66834
chr5	354100001	355100000	2.46279
chr5	357000001	358000000	3.06921
chr5	360400001	361400000	3.38901
chr5	361900001	362900000	2.42734
chr5	362000001	363000000	5.24134
chr5	367700001	368700000	4.07392
chr5	369800001	370800000	3.57545
chr5	371200001	372200000	2.36732
chr5	375000001	376000000	2.89177
chr5	376200001	377200000	2.39329
chr5	378700001	379700000	5.95303
chr5	380100001	381100000	2.97026
chr5	385000001	386000000	3.53701
chr5	385100001	386100000	4.73082
chr5	389100001	390100000	3.08051
chr5	390700001	391700000	7.39568
chr5	398800001	399800000	8.33812
chr5	414200001	415200000	3.05278
chr5	414400001	415400000	4.36805
chr5	417100001	418100000	5.13246
chr5	419200001	420200000	3.92392
chr5	421000001	422000000	2.98454
chr5	421200001	422200000	2.76388
chr5	434200001	435200000	3.91634
chr5	436800001	437800000	5.8797
chr5	438200001	439200000	3.42939
chr5	446800001	447800000	3.11901
chr5	448100001	449100000	2.21079
chr5	454600001	455600000	2.21555
chr5	457700001	458700000	3.95492
chr5	457800001	458800000	4.38242
chr5	458200001	459200000	2.56013
chr5	463400001	464400000	3.64811
chr5	465700001	466700000	5.36456
chr5	470100001	471100000	2.55384
chr5	479300001	480300000	6.54265
chr5	480200001	481200000	2.57134
chr5	481500001	482500000	7.56615
chr5	482400001	483400000	2.57922
chr5	483100001	484100000	3.62279
chr5	484700001	485700000	2.29071
chr5	486600001	487600000	2.268
chr5	494400001	495400000	2.39301
chr5	494800001	495800000	2.78599
chr5	497300001	498300000	3.85699
chr5	505500001	506500000	3.52017
chr5	512600001	513600000	3.27536
chr5	513100001	514100000	4.76148
chr5	515800001	516800000	3.37311
chr5	515900001	516900000	3.17699
chr5	516800001	517800000	3.76211
chr5	522900001	523900000	3.21186
chr5	526000001	527000000	3.2111
chr5	526600001	527600000	2.50777
chr5	533500001	534500000	2.76123
chr5	534900001	535900000	3.12739
chr5	535400001	536400000	3.74359
chr5	537200001	538200000	3.14239
chr5	537300001	538300000	4.30056
chr5	537400001	538400000	3.31114
chr5	555200001	556200000	3.42289
chr5	555300001	556300000	3.12975
chr5	558500001	559500000	2.27799
chr5	564400001	565400000	2.72085
chr5	570600001	571600000	5.41632
chr5	584400001	585400000	2.47964
chr5	596600001	597600000	2.34366
chr5	603200001	604200000	5.77553
chr5	615900001	616900000	3.22858
chr5	628200001	629200000	5.48209
chr5	628800001	629800000	2.51507
chr5	630000001	631000000	2.83288
chr5	633200001	634200000	3.40713
chr5	641000001	642000000	3.3749
chr5	641100001	642100000	2.83856
chr5	641200001	642200000	4.28434
chr5	643800001	644800000	3.96214
chr5	650300001	651300000	3.42654
chr5	651500001	652500000	4.00567
chr5	651600001	652600000	2.32548
chr5	651800001	652800000	2.61688
chr6	17700001	18700000	4.84226
chr6	26300001	27300000	2.90666
chr6	31500001	32500000	2.88818
chr6	32600001	33600000	3.34487
chr6	45500001	46500000	2.57441
chr6	45700001	46700000	3.4992
chr6	51000001	52000000	2.49413
chr6	52100001	53100000	2.49292
chr6	52300001	53300000	3.2347
chr6	53500001	54500000	2.99905
chr6	53900001	54900000	3.64033
chr6	63600001	64600000	5.78507
chr6	68500001	69500000	3.24181
chr6	73000001	74000000	2.28605
chr6	76900001	77900000	3.43089
chr6	79700001	80700000	3.08626
chr6	82800001	83800000	3.32622
chr6	83600001	84600000	2.50674
chr6	84100001	85100000	2.86008
chr6	85400001	86400000	3.22439
chr6	88200001	89200000	6.44865
chr6	91500001	92500000	4.24564
chr6	101300001	102300000	3.29103
chr6	105300001	106300000	4.59619
chr6	106900001	107900000	2.86597
chr6	107100001	108100000	4.04628
chr6	107600001	108600000	3.03682
chr6	109600001	110600000	4.01378
chr6	111600001	112600000	3.7886
chr6	112500001	113500000	2.34387
chr6	113000001	114000000	2.54636
chr6	113100001	114100000	2.36489
chr6	122500001	123500000	5.45268
chr6	125400001	126400000	2.33516
chr6	127100001	128100000	2.972
chr6	138500001	139500000	2.59834
chr6	141300001	142300000	3.99011
chr6	144100001	145100000	2.30235
chr6	155500001	156500000	2.27347
chr6	162900001	163900000	2.64708
chr6	164700001	165700000	2.22166
chr6	176100001	177100000	2.95609
chr6	184900001	185900000	2.33956
chr6	185700001	186700000	2.73354
chr6	198500001	199500000	2.40808
chr6	208500001	209500000	2.25701
chr6	225400001	226400000	4.45267
chr6	225500001	226500000	3.91217
chr6	227100001	228100000	4.73532
chr6	235100001	236100000	4.44657
chr6	236000001	237000000	2.19334
chr6	238900001	239900000	5.18318
chr6	239200001	240200000	3.32732
chr6	247300001	248300000	4.97387
chr6	247400001	248400000	2.37833
chr6	252100001	253100000	3.58032
chr6	256200001	257200000	6.00822
chr6	256700001	257700000	3.79661
chr6	257300001	258300000	4.39463
chr6	261500001	262500000	3.76193
chr6	262000001	263000000	2.75346
chr6	267100001	268100000	2.80437
chr6	273000001	274000000	2.39983
chr6	280100001	281100000	3.31388
chr6	284700001	285700000	3.91035
chr6	284900001	285900000	2.19219
chr6	293200001	294200000	3.64622
chr6	294000001	295000000	3.5028
chr6	295400001	296400000	5.04233
chr6	297300001	298300000	4.23442
chr6	299500001	300500000	2.31842
chr6	304800001	305800000	2.22765
chr6	306200001	307200000	3.92657
chr6	311700001	312700000	4.30511
chr6	316200001	317200000	2.19105
chr6	317400001	318400000	4.16681
chr6	319600001	320600000	2.18297
chr6	330900001	331900000	3.03723
chr6	331800001	332800000	4.04299
chr6	332800001	333800000	2.50764
chr6	335300001	336300000	2.53408
chr6	339200001	340200000	3.25772
chr6	340500001	341500000	3.80227
chr6	342400001	343400000	5.15198
chr6	342900001	343900000	3.74286
chr6	343000001	344000000	3.49721
chr6	363100001	364100000	3.27774
chr6	381500001	382500000	6.00589
chr6	384300001	385300000	2.71333
chr6	384600001	385600000	4.94825
chr6	390000001	391000000	3.0405
chr6	397700001	398700000	2.19636
chr6	403700001	404700000	3.38962
chr6	405400001	406400000	3.36031
chr6	406100001	407100000	2.33384
chr6	406700001	407700000	3.43146
chr6	411300001	412300000	2.96954
chr6	414100001	415100000	7.55386
chr6	420000001	421000000	3.79579
chr6	420900001	421900000	4.20344
chr6	421300001	422300000	3.48892
chr6	436800001	437800000	3.24546
chr6	438900001	439900000	7.69946
chr6	453300001	454300000	2.65776
chr6	453400001	454400000	3.21893
chr6	467500001	468500000	2.48239
chr6	485200001	486200000	2.91651
chr6	485500001	486500000	5.4551
chr6	492200001	493200000	3.42592
chr6	495200001	496200000	4.59251
chr6	495300001	496300000	2.29231
chr6	497300001	498300000	5.98386
chr6	497400001	498400000	3.16685
chr6	498300001	499300000	3.6588
chr6	503100001	504100000	4.80009
chr6	505000001	506000000	3.79412
chr6	507200001	508200000	2.73798
chr6	514500001	515500000	2.67973
chr6	518800001	519800000	3.84344
chr7	19500001	20500000	2.72443
chr7	35300001	36300000	5.0092
chr7	59700001	60700000	3.56207
chr7	90800001	91800000	4.39771
chr7	91800001	92800000	2.71341
chr7	97700001	98700000	3.22946
chr7	137300001	138300000	2.47415
chr7	142900001	143900000	2.46233
chr7	144700001	145700000	2.71126
chr7	145100001	146100000	3.25516
chr7	156300001	157300000	2.42974
chr7	174200001	175200000	2.37157
chr7	176700001	177700000	2.67933
chr7	183700001	184700000	2.75556
chr7	188100001	189100000	3.62987
chr7	221000001	222000000	3.5251
chr7	230500001	231500000	2.92977
chr7	230600001	231600000	2.48432
chr7	256700001	257700000	2.6612
chr7	258800001	259800000	3.90323
chr7	259400001	260400000	5.96016
chr7	270000001	271000000	2.39019
chr7	270100001	271100000	2.33624
chr7	287400001	288400000	2.92338
chr7	307800001	308800000	2.23271
chr7	317400001	318400000	4.18563
chr7	328600001	329600000	4.68066
chr7	334500001	335500000	3.29251
chr7	341200001	342200000	2.68397
chr7	342900001	343900000	2.90964
chr7	343500001	344500000	5.10418
chr7	350000001	351000000	3.1921
chr7	353900001	354900000	3.22622
chr7	360700001	361700000	2.51997
chr7	362700001	363700000	2.22377
chr7	363300001	364300000	3.23531
chr7	367300001	368300000	3.44155
chr7	372000001	373000000	2.91518
chr7	380100001	381100000	2.92912
chr7	383600001	384600000	2.47425
chr7	387500001	388500000	2.91789
chr7	389400001	390400000	2.66353
chr7	392800001	393800000	2.454
chr7	407400001	408400000	2.56657
chr7	408900001	409900000	2.31995
chr7	431200001	432200000	2.57702
chr7	443300001	444300000	3.5707
chr7	447100001	448100000	2.92928
chr7	447300001	448300000	3.52918
chr7	447600001	448600000	3.15697
chr7	447900001	448900000	2.43801
chr7	464500001	465500000	3.05021
chr7	465000001	466000000	2.97882
chr7	465100001	466100000	5.36202
chr7	465500001	466500000	3.22927
chr7	465600001	466600000	2.77239
chr7	474400001	475400000	2.19902
chr7	475700001	476700000	3.50913
chr7	482000001	483000000	3.51321
chr7	494600001	495600000	2.55271
chr7	494700001	495700000	2.90163
chr7	497300001	498300000	4.28128
chr7	510800001	511800000	2.98005
chr7	527900001	528900000	2.66836
chr7	538600001	539600000	2.75897
chr7	538900001	539900000	2.6133
chr7	539000001	540000000	3.02671

## Sheet: Supplementary data 4
Supplementary data 4 Putative domestication selected regions from P. fulvum to P. abyssinicum
Chromsome	Start	End	Z score of XPCLR
chr1	2400001	3400000	1.19095
chr1	6300001	7300000	0.802265
chr1	7000001	8000000	1.11122
chr1	8700001	9700000	0.411224
chr1	8800001	9800000	1.84017
chr1	13200001	14200000	0.56198
chr1	15600001	16600000	0.58167
chr1	15900001	16900000	1.97819
chr1	22000001	23000000	1.49779
chr1	24900001	25900000	1.01079
chr1	26100001	27100000	0.512945
chr1	29700001	30700000	0.532754
chr1	30800001	31800000	0.405979
chr1	51600001	52600000	1.14976
chr1	54000001	55000000	0.766794
chr1	57800001	58800000	1.99831
chr1	69900001	70900000	0.95552
chr1	70200001	71200000	0.928358
chr1	72500001	73500000	0.898104
chr1	77200001	78200000	1.37708
chr1	87300001	88300000	2.05494
chr1	91600001	92600000	0.39775
chr1	92700001	93700000	0.803673
chr1	95000001	96000000	3.9386
chr1	105700001	106700000	2.85814
chr1	114200001	115200000	2.14267
chr1	120100001	121100000	0.489549
chr1	120500001	121500000	1.68599
chr1	122400001	123400000	0.617646
chr1	133800001	134800000	0.983269
chr1	137900001	138900000	0.780171
chr1	154300001	155300000	0.587359
chr1	158500001	159500000	2.19434
chr1	173000001	174000000	1.19149
chr1	180300001	181300000	0.462013
chr1	185900001	186900000	1.20101
chr1	194000001	195000000	0.988004
chr1	194100001	195100000	2.94188
chr1	195300001	196300000	0.966707
chr1	195400001	196400000	43.5848
chr1	195500001	196500000	43.5848
chr1	207200001	208200000	0.426171
chr1	277200001	278200000	3.65372
chr1	279200001	280200000	1.21352
chr1	281600001	282600000	0.738201
chr1	281700001	282700000	2.52605
chr1	281900001	282900000	0.525923
chr1	283900001	284900000	1.29895
chr1	288300001	289300000	1.56849
chr1	288400001	289400000	1.25394
chr1	295600001	296600000	0.738535
chr1	297800001	298800000	1.31408
chr1	301000001	302000000	1.19562
chr1	309700001	310700000	0.795555
chr1	309800001	310800000	1.65084
chr1	316000001	317000000	9.81439
chr1	324500001	325500000	0.950029
chr1	329600001	330600000	2.16571
chr1	330200001	331200000	0.616613
chr1	331600001	332600000	2.22667
chr1	336700001	337700000	1.11529
chr1	352300001	353300000	1.33697
chr1	357000001	358000000	0.817253
chr1	362100001	363100000	1.10434
chr1	365300001	366300000	1.79712
chr1	365500001	366500000	0.912344
chr1	372100001	373100000	4.06404
chr1	372200001	373200000	1.356
chr1	379800001	380800000	0.660524
chr1	384900001	385900000	0.838668
chr1	385300001	386300000	2.73629
chr1	387800001	388800000	0.635212
chr1	388700001	389700000	0.844287
chr1	391600001	392600000	1.21585
chr1	392400001	393400000	2.00318
chr1	392800001	393800000	0.856496
chr1	395500001	396500000	1.27364
chr1	398700001	399700000	0.730441
chr1	416800001	417800000	2.48053
chr1	417200001	418200000	1.01961
chr1	424900001	425900000	1.17522
chr1	428600001	429600000	0.901637
chr1	431300001	432300000	0.450242
chr1	434200001	435200000	1.87672
chr1	434500001	435500000	4.84726
chr1	436300001	437300000	4.00386
chr1	440300001	441300000	0.523846
chr1	442800001	443800000	0.81761
chr1	444100001	445100000	1.98189
chr1	447800001	448800000	0.742599
chr1	453300001	454300000	1.93914
chr1	453800001	454800000	0.837311
chr1	454300001	455300000	2.68289
chr2	900001	1900000	2.60404
chr2	3400001	4400000	0.592676
chr2	7600001	8600000	0.515651
chr2	14400001	15400000	2.72017
chr2	15700001	16700000	0.412402
chr2	18200001	19200000	0.553238
chr2	22200001	23200000	0.599713
chr2	28800001	29800000	0.401151
chr2	42100001	43100000	1.11868
chr2	46500001	47500000	0.629661
chr2	52800001	53800000	1.63105
chr2	62400001	63400000	1.25498
chr2	64500001	65500000	1.28747
chr2	65000001	66000000	2.83274
chr2	73100001	74100000	0.477907
chr2	74600001	75600000	1.20701
chr2	113500001	114500000	0.931423
chr2	119600001	120600000	0.701075
chr2	119700001	120700000	9.85966
chr2	119800001	120800000	11.1658
chr2	119900001	120900000	11.1658
chr2	121100001	122100000	0.740385
chr2	126100001	127100000	0.399044
chr2	126200001	127200000	3.41958
chr2	146700001	147700000	4.2269
chr2	147700001	148700000	0.812772
chr2	149900001	150900000	1.39653
chr2	155400001	156400000	0.908886
chr2	157100001	158100000	0.395585
chr2	160400001	161400000	3.68367
chr2	160800001	161800000	0.49581
chr2	167700001	168700000	0.485024
chr2	173800001	174800000	0.53261
chr2	176100001	177100000	0.899607
chr2	177100001	178100000	0.529028
chr2	187100001	188100000	2.64065
chr2	191700001	192700000	1.28759
chr2	197900001	198900000	0.748835
chr2	202300001	203300000	0.437085
chr2	202800001	203800000	0.416348
chr2	206400001	207400000	2.68378
chr2	302000001	303000000	9.13682
chr2	322300001	323300000	0.576822
chr2	324700001	325700000	0.539768
chr2	343100001	344100000	0.82985
chr2	346700001	347700000	0.750243
chr2	347100001	348100000	0.681249
chr2	351200001	352200000	2.00266
chr2	355200001	356200000	5.0208
chr2	356600001	357600000	3.81587
chr2	356800001	357800000	6.80925
chr2	357900001	358900000	5.79283
chr2	369200001	370200000	0.513653
chr2	373800001	374800000	6.26906
chr2	376300001	377300000	0.931597
chr2	377500001	378500000	0.731245
chr2	394400001	395400000	0.521956
chr2	400500001	401500000	1.28856
chr2	401600001	402600000	1.34666
chr2	406500001	407500000	0.993952
chr2	409900001	410900000	2.53784
chr2	410300001	411300000	2.37059
chr2	412600001	413600000	5.81935
chr2	428300001	429300000	0.651563
chr2	430600001	431600000	4.45133
chr2	440700001	441700000	0.556002
chr2	443400001	444400000	1.43274
chr2	444700001	445700000	4.11843
chr2	448100001	449100000	1.25724
chr2	453400001	454400000	0.44358
chr2	455500001	456500000	1.04856
chr2	456800001	457800000	1.68836
chr2	457200001	458200000	0.854814
chr2	458100001	459100000	0.889632
chr2	465800001	466800000	0.647361
chr2	470100001	471100000	5.16952
chr2	470400001	471400000	7.1593
chr2	470500001	471500000	23.4409
chr2	472500001	473500000	1.04655
chr2	472900001	473900000	0.980969
chr2	473000001	474000000	6.33625
chr2	473100001	474100000	3.48239
chr2	477900001	478900000	2.87202
chr2	484100001	485100000	0.942356
chr2	490300001	491300000	0.696334
chr2	491500001	492500000	1.98863
chr3	10200001	11200000	0.492416
chr3	10700001	11700000	0.888337
chr3	16000001	17000000	4.52389
chr3	16600001	17600000	1.78106
chr3	18100001	19100000	1.10772
chr3	20800001	21800000	0.654329
chr3	25200001	26200000	0.957545
chr3	28000001	29000000	2.15976
chr3	32700001	33700000	0.418838
chr3	33500001	34500000	2.23313
chr3	33900001	34900000	0.490627
chr3	34900001	35900000	0.922198
chr3	42000001	43000000	0.531975
chr3	46000001	47000000	1.80369
chr3	63900001	64900000	0.565907
chr3	68600001	69600000	1.63928
chr3	81200001	82200000	1.46527
chr3	88300001	89300000	0.449083
chr3	92800001	93800000	0.561839
chr3	93400001	94400000	4.11745
chr3	97300001	98300000	0.831038
chr3	97700001	98700000	0.738619
chr3	97900001	98900000	2.6343
chr3	104500001	105500000	1.36953
chr3	106100001	107100000	0.402106
chr3	133600001	134600000	0.460223
chr3	134300001	135300000	0.466682
chr3	138900001	139900000	3.20542
chr3	139100001	140100000	6.03247
chr3	145900001	146900000	0.494113
chr3	149100001	150100000	0.808095
chr3	149600001	150600000	1.02422
chr3	150600001	151600000	1.96974
chr3	165500001	166500000	1.67305
chr3	165600001	166600000	2.05938
chr3	172600001	173600000	0.566545
chr3	182700001	183700000	2.16307
chr3	182800001	183800000	2.17832
chr3	185200001	186200000	0.423181
chr3	187300001	188300000	0.799556
chr3	188700001	189700000	2.0909
chr3	192400001	193400000	1.17561
chr3	192700001	193700000	1.34668
chr3	196300001	197300000	0.511388
chr3	198100001	199100000	0.412993
chr3	206900001	207900000	0.67084
chr3	207200001	208200000	0.512679
chr3	221400001	222400000	0.458877
chr3	223300001	224300000	1.15617
chr3	226400001	227400000	1.21122
chr3	228800001	229800000	0.7263
chr3	229000001	230000000	8.57093
chr3	232600001	233600000	1.15877
chr3	233800001	234800000	5.64922
chr3	234200001	235200000	1.13488
chr3	235100001	236100000	1.65547
chr3	235600001	236600000	1.21898
chr3	244500001	245500000	0.542933
chr3	247600001	248600000	3.60288
chr3	254500001	255500000	0.942927
chr3	259200001	260200000	1.19712
chr3	260500001	261500000	0.590695
chr3	263200001	264200000	1.08343
chr3	265300001	266300000	0.888426
chr3	267000001	268000000	0.891775
chr3	267100001	268100000	4.92567
chr3	272700001	273700000	0.412117
chr3	275200001	276200000	0.807565
chr3	287000001	288000000	0.762938
chr3	287100001	288100000	2.39924
chr3	293600001	294600000	1.57448
chr3	294200001	295200000	0.503544
chr3	294800001	295800000	6.28137
chr3	296000001	297000000	0.577683
chr3	296100001	297100000	1.59452
chr3	298700001	299700000	1.43475
chr3	299800001	300800000	20.784
chr3	303100001	304100000	0.465115
chr3	309200001	310200000	0.909946
chr3	312800001	313800000	2.09579
chr3	314500001	315500000	1.0307
chr3	315400001	316400000	0.801564
chr3	317100001	318100000	0.831038
chr3	318800001	319800000	2.78734
chr3	319300001	320300000	0.774967
chr3	321800001	322800000	0.90397
chr3	325000001	326000000	0.978617
chr3	327700001	328700000	2.01636
chr3	330700001	331700000	16.4938
chr3	339500001	340500000	0.632068
chr3	340200001	341200000	1.20834
chr3	346900001	347900000	1.11203
chr3	347400001	348400000	5.43956
chr3	348700001	349700000	0.49107
chr3	349000001	350000000	2.90422
chr3	350100001	351100000	0.909781
chr3	351400001	352400000	1.16516
chr3	352200001	353200000	0.395877
chr3	354500001	355500000	0.569265
chr3	354700001	355700000	0.680554
chr3	375800001	376800000	3.51624
chr3	376700001	377700000	9.06774
chr3	376800001	377800000	9.06774
chr3	376900001	377900000	9.06774
chr3	382500001	383500000	0.90294
chr3	382600001	383600000	0.90294
chr3	382900001	383900000	2.86093
chr3	383000001	384000000	7.70763
chr3	383800001	384800000	0.730666
chr3	384200001	385200000	6.49362
chr3	384400001	385400000	2.14154
chr3	404800001	405800000	3.23245
chr3	473100001	474100000	0.465573
chr3	475600001	476600000	1.18108
chr3	488900001	489900000	0.437616
chr3	489500001	490500000	5.56132
chr3	489600001	490600000	7.15705
chr3	504300001	505300000	2.16552
chr3	510100001	511100000	1.47152
chr3	512800001	513800000	3.74393
chr3	516200001	517200000	1.54135
chr3	521100001	522100000	3.45663
chr3	525500001	526500000	0.453765
chr3	532300001	533300000	1.31941
chr3	534600001	535600000	0.763916
chr4	800001	1800000	1.2204
chr4	1200001	2200000	5.01744
chr4	5900001	6900000	1.22408
chr4	9300001	10300000	2.02474
chr4	14600001	15600000	2.49484
chr4	19800001	20800000	0.648685
chr4	20200001	21200000	2.41836
chr4	21500001	22500000	0.823194
chr4	22500001	23500000	1.12636
chr4	23000001	24000000	0.95264
chr4	25800001	26800000	1.48579
chr4	29000001	30000000	1.57224
chr4	35600001	36600000	1.14018
chr4	36300001	37300000	0.415943
chr4	36800001	37800000	0.73681
chr4	40800001	41800000	0.948798
chr4	41400001	42400000	0.980156
chr4	44000001	45000000	0.719823
chr4	45200001	46200000	0.748914
chr4	49200001	50200000	0.759782
chr4	49300001	50300000	0.403711
chr4	50100001	51100000	0.616717
chr4	50500001	51500000	2.52063
chr4	53600001	54600000	1.18041
chr4	63000001	64000000	0.684887
chr4	63800001	64800000	0.451873
chr4	70300001	71300000	2.81418
chr4	70500001	71500000	0.732444
chr4	71800001	72800000	4.99169
chr4	72000001	73000000	2.90441
chr4	72700001	73700000	2.48297
chr4	72800001	73800000	1.55808
chr4	75100001	76100000	0.475136
chr4	75300001	76300000	0.599847
chr4	79500001	80500000	1.63414
chr4	82700001	83700000	4.98736
chr4	83300001	84300000	0.701302
chr4	83400001	84400000	3.21201
chr4	83500001	84500000	1.18524
chr4	84400001	85400000	17.9341
chr4	93800001	94800000	3.4485
chr4	98600001	99600000	1.46559
chr4	102900001	103900000	1.21498
chr4	105800001	106800000	0.665688
chr4	105900001	106900000	0.770467
chr4	106900001	107900000	5.27833
chr4	109100001	110100000	1.75226
chr4	109400001	110400000	4.29866
chr4	111700001	112700000	2.17276
chr4	117600001	118600000	0.790924
chr4	120100001	121100000	2.3501
chr4	126600001	127600000	0.729315
chr4	128800001	129800000	1.67006
chr4	134600001	135600000	0.797219
chr4	141200001	142200000	6.30603
chr4	141400001	142400000	1.34028
chr4	147700001	148700000	1.04507
chr4	148800001	149800000	1.15943
chr4	153300001	154300000	1.38004
chr4	157500001	158500000	0.427817
chr4	162900001	163900000	2.31113
chr4	163300001	164300000	2.57
chr4	163700001	164700000	1.53654
chr4	164400001	165400000	3.5227
chr4	164600001	165600000	0.433318
chr4	164700001	165700000	2.39168
chr4	166100001	167100000	0.526754
chr4	169500001	170500000	6.13416
chr4	174100001	175100000	0.723432
chr4	174400001	175400000	1.61834
chr4	175100001	176100000	3.65303
chr4	175900001	176900000	2.07464
chr4	178700001	179700000	0.728367
chr4	183500001	184500000	1.2377
chr4	183800001	184800000	1.57921
chr4	189400001	190400000	1.91748
chr4	191300001	192300000	1.57909
chr4	192700001	193700000	0.740381
chr4	193400001	194400000	0.664892
chr4	193500001	194500000	0.475907
chr4	194300001	195300000	0.582249
chr4	195800001	196800000	1.54123
chr4	203500001	204500000	0.472187
chr4	204300001	205300000	1.35725
chr4	215200001	216200000	0.585282
chr4	217800001	218800000	0.412818
chr4	219700001	220700000	1.63522
chr4	225300001	226300000	1.1787
chr4	228000001	229000000	1.66019
chr4	228100001	229100000	1.07438
chr4	228500001	229500000	0.642198
chr4	229200001	230200000	4.07
chr4	232400001	233400000	2.64896
chr4	238900001	239900000	3.85824
chr4	243800001	244800000	1.19763
chr4	246900001	247900000	0.408541
chr4	249400001	250400000	2.39886
chr4	253200001	254200000	0.413331
chr4	256400001	257400000	2.7649
chr4	262000001	263000000	13.4154
chr4	265400001	266400000	4.1065
chr4	265800001	266800000	1.35549
chr4	268100001	269100000	1.60461
chr4	272300001	273300000	0.466383
chr4	280900001	281900000	3.22956
chr4	297400001	298400000	16.8391
chr4	300900001	301900000	1.64333
chr4	302700001	303700000	2.77227
chr4	318800001	319800000	0.420355
chr4	319000001	320000000	8.03912
chr4	349600001	350600000	1.48922
chr4	349800001	350800000	1.95772
chr4	351400001	352400000	4.91617
chr4	396300001	397300000	4.72013
chr4	400400001	401400000	1.94647
chr4	403400001	404400000	0.620805
chr4	404500001	405500000	0.709501
chr4	405700001	406700000	1.0979
chr4	405800001	406800000	0.477827
chr4	413000001	414000000	4.1146
chr4	416400001	417400000	13.1852
chr4	416900001	417900000	1.13263
chr4	423500001	424500000	1.46905
chr4	425800001	426800000	1.75189
chr4	426300001	427300000	6.89362
chr4	432000001	433000000	0.41456
chr4	445800001	446800000	0.746701
chr4	447900001	448900000	2.66326
chr4	448100001	449100000	0.887875
chr4	448500001	449500000	2.933
chr4	452000001	453000000	7.37716
chr4	452300001	453300000	1.59007
chr4	466200001	467200000	9.72184
chr4	466900001	467900000	10.1462
chr4	467500001	468500000	3.23822
chr4	467600001	468600000	0.640934
chr4	468400001	469400000	0.481396
chr4	470000001	471000000	1.89706
chr4	472600001	473600000	0.649953
chr4	472900001	473900000	15.0904
chr4	473100001	474100000	4.6686
chr4	474700001	475700000	1.08495
chr4	475400001	476400000	0.905943
chr4	476600001	477600000	1.05463
chr4	479600001	480600000	0.518582
chr4	481500001	482500000	1.43672
chr4	483600001	484600000	2.48181
chr4	486100001	487100000	0.616686
chr4	497000001	498000000	1.06537
chr4	497100001	498100000	0.986228
chr4	497900001	498900000	0.802384
chr4	498500001	499500000	0.435453
chr4	500000001	501000000	1.18458
chr4	500100001	501100000	0.448733
chr4	500900001	501900000	0.404106
chr4	501000001	502000000	0.425348
chr4	501300001	502300000	5.99727
chr5	5100001	6100000	0.689522
chr5	7600001	8600000	1.15884
chr5	9400001	10400000	3.29481
chr5	16400001	17400000	1.36595
chr5	29600001	30600000	0.661389
chr5	29800001	30800000	2.62258
chr5	31400001	32400000	1.16543
chr5	34600001	35600000	0.552082
chr5	35200001	36200000	0.461885
chr5	35300001	36300000	1.08898
chr5	48700001	49700000	0.413491
chr5	50000001	51000000	0.770402
chr5	54700001	55700000	0.625578
chr5	55600001	56600000	0.419204
chr5	56700001	57700000	5.91094
chr5	57500001	58500000	0.956962
chr5	57900001	58900000	0.977719
chr5	60600001	61600000	0.409599
chr5	62300001	63300000	7.25068
chr5	62400001	63400000	2.53253
chr5	63300001	64300000	1.4736
chr5	68200001	69200000	0.905927
chr5	68700001	69700000	4.10185
chr5	71200001	72200000	0.706101
chr5	71400001	72400000	2.55528
chr5	78200001	79200000	1.40381
chr5	86600001	87600000	1.15341
chr5	87400001	88400000	0.842325
chr5	88600001	89600000	3.16864
chr5	88800001	89800000	0.697523
chr5	89000001	90000000	2.54708
chr5	89100001	90100000	3.64511
chr5	97100001	98100000	1.23442
chr5	100100001	101100000	1.17377
chr5	110300001	111300000	1.53212
chr5	110400001	111400000	7.01761
chr5	111800001	112800000	1.21564
chr5	114100001	115100000	8.56126
chr5	114300001	115300000	0.786027
chr5	119300001	120300000	0.463999
chr5	125200001	126200000	0.554457
chr5	126800001	127800000	3.74159
chr5	131700001	132700000	0.599777
chr5	132000001	133000000	0.904951
chr5	135700001	136700000	0.513533
chr5	139200001	140200000	3.10079
chr5	142400001	143400000	2.50526
chr5	143100001	144100000	3.28152
chr5	143600001	144600000	1.01767
chr5	147800001	148800000	3.69986
chr5	151200001	152200000	0.538529
chr5	151700001	152700000	0.427396
chr5	152000001	153000000	0.900484
chr5	155500001	156500000	1.30379
chr5	158500001	159500000	1.05775
chr5	160400001	161400000	11.5805
chr5	161200001	162200000	5.61285
chr5	162100001	163100000	0.815124
chr5	165300001	166300000	1.83226
chr5	171800001	172800000	0.891663
chr5	173400001	174400000	1.96955
chr5	173600001	174600000	4.71235
chr5	173800001	174800000	0.80516
chr5	178700001	179700000	1.12289
chr5	178800001	179800000	2.19489
chr5	179800001	180800000	1.7441
chr5	181000001	182000000	0.540811
chr5	181300001	182300000	0.608063
chr5	181800001	182800000	0.484028
chr5	186400001	187400000	1.16866
chr5	187900001	188900000	1.10868
chr5	188100001	189100000	0.757266
chr5	191700001	192700000	2.60731
chr5	197500001	198500000	1.00944
chr5	198900001	199900000	1.98763
chr5	204000001	205000000	24.7762
chr5	206300001	207300000	1.50415
chr5	208600001	209600000	4.3127
chr5	209000001	210000000	1.99591
chr5	209100001	210100000	3.10082
chr5	209700001	210700000	3.18776
chr5	211000001	212000000	8.34031
chr5	215400001	216400000	11.2965
chr5	216000001	217000000	1.24651
chr5	221500001	222500000	0.804432
chr5	221700001	222700000	1.9252
chr5	221900001	222900000	1.79726
chr5	222500001	223500000	1.35037
chr5	226000001	227000000	1.42749
chr5	226700001	227700000	5.79695
chr5	228000001	229000000	0.842014
chr5	233300001	234300000	0.443615
chr5	238800001	239800000	0.600716
chr5	242200001	243200000	0.693864
chr5	243900001	244900000	0.746302
chr5	245400001	246400000	0.848719
chr5	249200001	250200000	0.470871
chr5	251300001	252300000	3.73545
chr5	251400001	252400000	0.423702
chr5	258100001	259100000	1.89026
chr5	260100001	261100000	0.892889
chr5	262700001	263700000	0.976674
chr5	262900001	263900000	0.529434
chr5	263200001	264200000	0.658425
chr5	266300001	267300000	0.857364
chr5	267500001	268500000	1.21097
chr5	271800001	272800000	2.20882
chr5	277200001	278200000	0.607693
chr5	281900001	282900000	1.64624
chr5	282100001	283100000	1.47689
chr5	286400001	287400000	3.99439
chr5	289000001	290000000	1.6757
chr5	289400001	290400000	0.54366
chr5	291300001	292300000	0.418152
chr5	291700001	292700000	1.67963
chr5	292200001	293200000	4.79248
chr5	292500001	293500000	5.83559
chr5	292600001	293600000	0.454597
chr5	293200001	294200000	27.0224
chr5	296700001	297700000	4.16552
chr5	299800001	300800000	3.65824
chr5	300000001	301000000	1.17017
chr5	307300001	308300000	0.674896
chr5	310100001	311100000	2.30093
chr5	318100001	319100000	4.47501
chr5	323400001	324400000	1.25093
chr5	323600001	324600000	2.82591
chr5	324800001	325800000	2.72283
chr5	346600001	347600000	5.6184
chr5	353700001	354700000	1.87489
chr5	355000001	356000000	0.437489
chr5	355100001	356100000	0.710462
chr5	355300001	356300000	5.40533
chr5	355800001	356800000	0.986467
chr5	358800001	359800000	3.89641
chr5	365500001	366500000	1.7577
chr5	365700001	366700000	2.09518
chr5	366700001	367700000	3.17446
chr5	372500001	373500000	0.448239
chr5	375600001	376600000	1.10566
chr5	376300001	377300000	0.596219
chr5	378400001	379400000	0.411098
chr5	379700001	380700000	0.838862
chr5	393900001	394900000	2.35948
chr5	394200001	395200000	1.06064
chr5	394500001	395500000	3.34922
chr5	461200001	462200000	2.70483
chr5	466600001	467600000	1.35149
chr5	475500001	476500000	0.889641
chr5	475600001	476600000	7.32966
chr5	480100001	481100000	0.830738
chr5	480700001	481700000	0.403148
chr5	481400001	482400000	4.1107
chr5	498200001	499200000	2.07896
chr5	505900001	506900000	0.998769
chr5	506000001	507000000	1.31359
chr5	506300001	507300000	4.50029
chr5	512000001	513000000	1.07503
chr5	512500001	513500000	0.879546
chr5	513700001	514700000	1.51691
chr5	532000001	533000000	2.96881
chr5	534800001	535800000	1.30088
chr5	536000001	537000000	1.44882
chr5	537900001	538900000	0.823267
chr5	538300001	539300000	1.78318
chr5	538700001	539700000	9.36894
chr5	548400001	549400000	0.47229
chr5	551800001	552800000	4.22518
chr5	553700001	554700000	0.832084
chr5	554000001	555000000	0.699514
chr5	554100001	555100000	0.893809
chr5	555200001	556200000	7.50323
chr5	555600001	556600000	8.53572
chr5	559500001	560500000	2.30036
chr5	559700001	560700000	1.99146
chr5	559900001	560900000	0.477329
chr5	560000001	561000000	1.84167
chr5	563000001	564000000	1.14374
chr5	566100001	567100000	4.39055
chr5	567500001	568500000	0.897359
chr5	570700001	571700000	0.397935
chr5	572600001	573600000	3.34292
chr5	572900001	573900000	2.22731
chr5	575200001	576200000	0.440169
chr5	575700001	576700000	3.96748
chr5	577600001	578600000	1.05949
chr5	582800001	583800000	1.64241
chr5	585200001	586200000	4.33567
chr5	585700001	586700000	1.80611
chr5	587000001	588000000	1.14903
chr5	588800001	589800000	0.626458
chr5	589900001	590900000	1.56889
chr5	594300001	595300000	4.08182
chr5	595700001	596700000	5.46352
chr5	596100001	597100000	7.03916
chr5	598100001	599100000	2.35865
chr5	599300001	600300000	2.71332
chr5	599600001	600600000	1.11553
chr5	600800001	601800000	0.999196
chr5	600900001	601900000	1.75732
chr5	601000001	602000000	0.655914
chr5	602300001	603300000	0.546326
chr5	604700001	605700000	1.06317
chr5	610700001	611700000	2.99692
chr5	614700001	615700000	3.04252
chr5	614800001	615800000	1.02931
chr5	615200001	616200000	2.64537
chr5	618200001	619200000	1.27531
chr5	618500001	619500000	0.538185
chr5	618800001	619800000	5.03208
chr5	619000001	620000000	0.77514
chr5	619900001	620900000	5.34607
chr5	622100001	623100000	2.01098
chr5	622800001	623800000	14.8616
chr5	624200001	625200000	1.48273
chr5	624700001	625700000	2.3186
chr5	625100001	626100000	0.838326
chr5	630300001	631300000	6.96015
chr5	630400001	631400000	0.728088
chr5	631600001	632600000	0.563966
chr5	633400001	634400000	1.38547
chr5	641100001	642100000	1.25946
chr5	645400001	646400000	2.27768
chr5	649600001	650600000	2.16903
chr6	5600001	6600000	0.646265
chr6	7100001	8100000	0.456494
chr6	9300001	10300000	0.424485
chr6	10500001	11500000	0.922471
chr6	13900001	14900000	0.484416
chr6	17600001	18600000	0.504193
chr6	21600001	22600000	0.439867
chr6	26600001	27600000	0.437015
chr6	27200001	28200000	8.53578
chr6	28400001	29400000	0.799722
chr6	36800001	37800000	0.402421
chr6	37300001	38300000	0.685017
chr6	46500001	47500000	1.80335
chr6	46800001	47800000	2.11323
chr6	47000001	48000000	0.900053
chr6	47600001	48600000	0.647617
chr6	52800001	53800000	0.748432
chr6	57500001	58500000	2.46777
chr6	59500001	60500000	0.744676
chr6	59700001	60700000	2.60933
chr6	60600001	61600000	2.91819
chr6	60700001	61700000	5.25973
chr6	73500001	74500000	1.11726
chr6	87800001	88800000	0.853802
chr6	89000001	90000000	3.90208
chr6	90600001	91600000	0.965045
chr6	95500001	96500000	1.27349
chr6	98900001	99900000	0.633687
chr6	99000001	100000000	0.89211
chr6	103400001	104400000	1.25267
chr6	106900001	107900000	1.85434
chr6	107400001	108400000	4.44304
chr6	111400001	112400000	2.50976
chr6	111500001	112500000	1.24404
chr6	113100001	114100000	0.845579
chr6	117200001	118200000	1.05205
chr6	117300001	118300000	1.57218
chr6	120300001	121300000	0.681641
chr6	124000001	125000000	3.38836
chr6	124200001	125200000	1.32084
chr6	124500001	125500000	0.433169
chr6	127500001	128500000	0.526751
chr6	135800001	136800000	0.834186
chr6	234400001	235400000	2.02553
chr6	234500001	235500000	1.23316
chr6	240800001	241800000	4.92644
chr6	244800001	245800000	0.692654
chr6	249300001	250300000	0.685899
chr6	250700001	251700000	0.408258
chr6	253500001	254500000	2.72291
chr6	259300001	260300000	3.46911
chr6	269200001	270200000	3.2532
chr6	288000001	289000000	0.581712
chr6	297300001	298300000	0.402921
chr6	297500001	298500000	0.4207
chr6	298600001	299600000	0.642507
chr6	304100001	305100000	5.97206
chr6	318800001	319800000	1.10581
chr6	325100001	326100000	0.424594
chr6	328900001	329900000	1.47693
chr6	335400001	336400000	0.604015
chr6	335800001	336800000	0.660067
chr6	338400001	339400000	1.73329
chr6	352200001	353200000	0.451711
chr6	357600001	358600000	0.805227
chr6	364900001	365900000	0.905301
chr6	374800001	375800000	1.20287
chr6	375700001	376700000	1.02162
chr6	378500001	379500000	0.737602
chr6	379700001	380700000	0.59747
chr6	389600001	390600000	1.2536
chr6	391100001	392100000	0.505892
chr6	394300001	395300000	2.33465
chr6	394600001	395600000	1.31436
chr6	395700001	396700000	1.88306
chr6	396400001	397400000	1.30786
chr6	397100001	398100000	0.865717
chr6	405400001	406400000	1.20126
chr6	407300001	408300000	1.55853
chr6	412800001	413800000	2.06966
chr6	416000001	417000000	24.8243
chr6	417300001	418300000	0.495743
chr6	418900001	419900000	1.47154
chr6	423900001	424900000	4.84359
chr6	455700001	456700000	1.05424
chr6	456100001	457100000	1.42504
chr6	459100001	460100000	1.01145
chr6	459200001	460200000	0.64433
chr6	459800001	460800000	0.421663
chr6	467200001	468200000	0.449243
chr6	474800001	475800000	2.00858
chr6	475400001	476400000	5.23542
chr6	475500001	476500000	0.81755
chr6	476500001	477500000	0.476948
chr6	480000001	481000000	1.07393
chr6	482500001	483500000	0.551946
chr6	486800001	487800000	3.31057
chr6	486900001	487900000	2.60904
chr6	497500001	498500000	1.0221
chr6	498300001	499300000	1.54751
chr6	504400001	505400000	2.72522
chr6	507000001	508000000	1.58255
chr6	511400001	512400000	0.657179
chr6	513900001	514900000	0.415101
chr7	12400001	13400000	1.35459
chr7	18000001	19000000	0.43313
chr7	22400001	23400000	0.57538
chr7	23000001	24000000	5.24282
chr7	23500001	24500000	0.731146
chr7	26700001	27700000	1.5036
chr7	31100001	32100000	0.923054
chr7	34200001	35200000	1.6977
chr7	47000001	48000000	4.92639
chr7	47100001	48100000	3.31662
chr7	47600001	48600000	1.27959
chr7	60500001	61500000	1.01024
chr7	61300001	62300000	0.644432
chr7	71200001	72200000	3.22903
chr7	74500001	75500000	4.12434
chr7	81700001	82700000	23.0927
chr7	81800001	82800000	4.43225
chr7	86600001	87600000	0.508208
chr7	88400001	89400000	1.75549
chr7	90900001	91900000	1.47053
chr7	93000001	94000000	1.17382
chr7	94900001	95900000	0.79696
chr7	98900001	99900000	0.506477
chr7	102700001	103700000	0.612767
chr7	103900001	104900000	0.399717
chr7	105500001	106500000	0.447838
chr7	106600001	107600000	0.801552
chr7	116100001	117100000	2.15367
chr7	116400001	117400000	0.936243
chr7	126200001	127200000	1.23655
chr7	126700001	127700000	0.72922
chr7	136300001	137300000	1.14523
chr7	136900001	137900000	2.95641
chr7	137100001	138100000	1.97791
chr7	143800001	144800000	0.501667
chr7	144900001	145900000	0.47159
chr7	148400001	149400000	0.906952
chr7	150200001	151200000	19.23
chr7	151700001	152700000	1.92096
chr7	152000001	153000000	5.25119
chr7	152100001	153100000	0.619818
chr7	169200001	170200000	0.420972
chr7	171500001	172500000	0.841911
chr7	195300001	196300000	1.74616
chr7	198500001	199500000	1.90069
chr7	198700001	199700000	1.1568
chr7	202000001	203000000	1.04694
chr7	202600001	203600000	0.50022
chr7	202900001	203900000	1.36222
chr7	208300001	209300000	0.971247
chr7	216200001	217200000	2.68404
chr7	216700001	217700000	0.917304
chr7	221100001	222100000	1.52316
chr7	222200001	223200000	0.572245
chr7	222500001	223500000	0.67366
chr7	224100001	225100000	3.19367
chr7	224200001	225200000	5.69939
chr7	225700001	226700000	0.439192
chr7	230700001	231700000	0.577822
chr7	234000001	235000000	0.713175
chr7	234700001	235700000	0.64716
chr7	238200001	239200000	1.83249
chr7	241800001	242800000	0.429804
chr7	242700001	243700000	0.501832
chr7	248000001	249000000	0.480733
chr7	248600001	249600000	1.24126
chr7	253300001	254300000	1.01779
chr7	263700001	264700000	0.877796
chr7	265000001	266000000	1.2978
chr7	266400001	267400000	5.50326
chr7	266600001	267600000	15.4981
chr7	282600001	283600000	0.413611
chr7	285600001	286600000	1.63457
chr7	290100001	291100000	2.16335
chr7	290400001	291400000	1.87788
chr7	295000001	296000000	0.660216
chr7	295600001	296600000	1.04065
chr7	296000001	297000000	0.683749
chr7	319000001	320000000	0.753989
chr7	319300001	320300000	0.772631
chr7	395400001	396400000	2.63449
chr7	423000001	424000000	1.48509
chr7	423200001	424200000	0.746573
chr7	434200001	435200000	1.15279
chr7	448600001	449600000	1.66329
chr7	449200001	450200000	2.5129
chr7	449400001	450400000	0.422723
chr7	455600001	456600000	0.998452
chr7	459600001	460600000	4.70384
chr7	480100001	481100000	1.52522
chr7	481400001	482400000	2.84975
chr7	483400001	484400000	7.34191
chr7	487100001	488100000	1.30524
chr7	491200001	492200000	0.6845
chr7	497000001	498000000	3.23124
chr7	497100001	498100000	3.41705
chr7	498800001	499800000	0.682129
chr7	504100001	505100000	4.79654
chr7	512600001	513600000	2.92815
chr7	512800001	513800000	12.7449
chr7	512900001	513900000	10.3133
chr7	513400001	514400000	0.478284
chr7	519100001	520100000	2.33413
chr7	521100001	522100000	0.704205
chr7	526200001	527200000	1.99985
chr7	528700001	529700000	1.35056
chr7	537500001	538500000	0.986151
chr7	541000001	542000000	0.902535
chr7	545400001	546400000	2.45987
chr7	545600001	546600000	1.24923
chr7	546100001	547100000	1.43185
chr7	547900001	548900000	0.634508

## Sheet: Supplementary data 5
Supplementary data 5 Comparison of domestication candidate genes associated with pod dehiscence and seed dormancy between pea and other legumes
No.	GeneID in PeaZW6	Location	Domestication traits	Homologous GeneID in other legumes	Homologous Gene function in other legumes	Putative domestication selective region of P. sativum	Putative domestication selective region of P. abyssinicum	π			Publications
								P. fulvum	P. abyssinicum	P. sativum
1	Psat05G0678800	Chr5: 552639603-552641759	Pod dehiscence	Medtr2g079050	[Medicago truncatula] peptidoglycan-binding domain protein (PGBD)	N	Y	0.0667133	0	0.30344	Weeden NF et al. Cell. Mol. Biol. Lett. 7, 657-664 (2002); Bordat A. et al. G3: Genes. Genom. Genet. 1, 93-103 (2011); Hradilová I. et al. Front Plant Sci. 8, 542 (2017).
2	-	-	Pod dehiscence	Glyma16g25580/Glyma16g141400	[Glycine max] POD DEHISCENCE 1, PDH1	-	-	-	-	-	Funatsuki H et al. Proc. Natl. Acad. Sci. U.S.A. 111, 17797-17802 (2014).
3	Psat04G0556100	Chr4: 465578236-465579853	Pod dehiscence	Glyma16g02200	[Glycine max] Cup-shaped Cotyledon (CUC)2 (NAC) family transcription factor gene SHATTERING1-5 (SHAT1-5)	N	N	0.0940429	0	0.0766231	Dong Y et al. Nat. Commun. 5, 3352 (2014).
4	Psat04G0556100	Chr4: 465578236-465579853	Pod dehiscence	Glyma07G050600	[Glycine max] NAC domain-containing protein 43 (LOC100784623), NST1A	N	N	0.0940429	0	0.0766231	Zhang J & Singh AK. G3: Genes. Genom. Genet. 10, 545-554 (2020).
5	Psat02G0081200	Chr2: 43010631-43013502	Seed dormancy	Glyma02g43700	[Glycine max] calcineurin-like metallophosphoesterase transmembrane protein (HS1), GmHs1-1	N	Y	0.201704	0	0.194463	Sun L. et al. Nat. Genet. 47, 939-943 (2015).
6	Psat02G0507900	Chr2: 473646769-473648886	Seed dormancy	Glyma01G198500	[Glycine max] stay-green G gene	N	Y	0.0668781	0.289896	0.0909665	Wang M et al. Nat. Genet. 50, 1435-1441 (2018).
7	Psat05G0779800	Chr5: 618357034-618358458	Seed dormancy	Medtr2g096210	[Medicago truncatula] 3-ketoacyl-CoA synthase-like protein, KCS12 gene	N	Y	0.051237	0	0.0558536	Chai MF et al. Plant Physiol. 186, 1606-1615 (2021).
8	Psat02G0530000	Chr2: 483126937-483129950	Seed dormancy	Medtr5g011070	[Medicago truncatula] class II KNOX protein named KNOX4	N	N	0.0998285	0	0.0548993	Chai MF et al. Proc. Natl. Acad. Sci. U.S.A. 113, 6997-7002 (2016).
9	Psat04G0529500	Chr4: 441245990-441247615	Seed dormancy	Medtr8g030590	[Medicago truncatula] cytochrome P450-dependent fatty acid omega-hydroxylase	N	N	0.200566	0.00680272	0.143314	Chai MF et al. Proc. Natl. Acad. Sci. U.S.A. 113, 6997-7002 (2016).
Red labels indicate four candidate domestication genes.
											-

## Sheet: Supplementary data 6
Supplementary data 6 Description of 18 agronomic traits in pea
No.	Traits name	Quantitative traits abbreviation	Observing unit/Character code principles	Trait type
1	Days to first flowering	DFF	days	Quantitative trait
2	Stem length	SL	cm	Quantitative trait
3	Nodes of main stem	NMS	-	Quantitative trait
4	Fresh pod length	FPL	cm	Quantitative trait
5	Fresh pod width	FPW	cm	Quantitative trait
6	Seeds per pod	SPP	-	Quantitative trait
7	Pods per plant	PPP	-	Quantitative trait
8	100-seed weight	100SW	g	Quantitative trait
9	Seed diameter	SD	mm	Quantitative trait
10	Seed number per plant	SNPP	-	Quantitative trait
11	Seed weight per plant	SWPP	g	Quantitative trait
12	Leaflet length	LL	cm	Quantitative trait
13	Leaflet width	LW	cm	Quantitative trait
14	Stipule length	STL	cm	Quantitative trait
15	Stipule width	STW	cm	Quantitative trait
16	Pod form	PF	1, inflated; 2, constricted	Qualitative trait
17	Seed shape	SS	1, pitted; 2, wrinkled	Qualitative trait
18	Seed form	SF	1, spherical; 2, cylindrical	Qualitative trait
Red labels indicate three Mendel's traits

## Sheet: Supplementary data 7
Supplementary data 7 Correlation analysis of 18 agronomic traits in pea
	DFF	PH	NMS	FPL	FPW	SPP	PPP	100SW	SD	SNPP	SWPP	LL	LW	STL	STW	PF	SS	SF
DFF	1
SL	0.0759159	1
NMS	0.0983469	0.659**	1
FPL	0.0847798	0.303**	0.214**	1
FPW	-0.0614722	0.213**	0.0612096	0.505**	1
SPP	0.0160674	0.258**	0.267**	0.526**	0.115711	1
PPP	0.135*	0.495**	0.520**	0.176**	-0.180**	0.177**	1
100SW	-0.0132133	0.178**	0.0894687	0.320**	0.483**	-0.00513491	-0.0352345	1
SD	-0.00466702	0.0869236	0.0618109	0.318**	0.479**	-0.0235568	-0.133*	0.823**	1
SNPP	0.107815	0.536**	0.532**	0.350**	-0.0915172	0.408**	0.859**	-0.0421434	-0.105138	1
SWPP	0.102042	0.576**	0.539**	0.434**	0.0355446	0.407**	0.828**	0.199**	0.0906798	0.962**	1
LL	0.153**	0.218**	0.272**	0.386**	-0.0867172	0.388**	0.452**	-0.0193253	-0.0510023	0.472**	0.458**	1
LW	0.189**	0.139*	0.237**	0.404**	-0.0316474	0.369**	0.404**	0.028167	0.0308144	0.422**	0.426**	0.814**	1
STL	-0.0751485	0.245**	0.379**	0.366**	-0.100142	0.341**	0.432**	0.00239609	-0.0130256	0.481**	0.466**	0.775**	0.728**	1
STW	0.0748048	0.167**	0.287**	0.470**	0.0613873	0.293**	0.388**	0.151*	0.143*	0.423**	0.451**	0.708**	0.782**	0.804**	1
PF	0.0320117	0.229**	0.162**	-0.061502	0.275**	-0.147*	-0.0030436	0.125*	0.0940517	-0.00534248	0.0343625	-0.0793105	-0.0938227	-0.0694469	-0.0694469	1
SS	0.0156881	-0.123*	0.0285615	-0.0818293	-0.0918962	-0.0460819	-0.142*	-0.175**	0.106964	-0.0770037	-0.131*	-0.0405359	0.000178062	0.0138236	-0.0223799	0.00760504	1
SF	0.015408	-0.115201	0.0355431	-0.0821696	-0.0996703	-0.0275836	-0.134*	-0.179**	0.0953501	-0.0623468	-0.119*	-0.0327234	-0.00468113	0.0258122	-0.0141429	0.00275492	0.992**	1
*, α=0.05; **, α=0.01
Red labels indicate three Mendel's traits.
Blue labels indicate six traits highly correlated with other traits (correlation coefficient > 0.8) , which were excluded for further QTL analysis.

## Sheet: Supplementary data 8
Supplementary data 8 Results of the QTL analysis results of 12 agronomic traits in 298 F2 population from WJ and ZW6
Trait No.	Trait name	QTL	Chr	LOD	LOD threshhold at α = 0.05	LOD threshhold at α = 0.01	Marker	Pos./cm	Pos./bp	95% CI LOD start marker	95% CI LOD start/cm	95% CI LOD start/bp	95% CI LOD end marker	95% CI LOD end/cm	95% CI LOD end/bp	QTL length (Mb)	PVE/%	P value	Add	Dom	D/A	Selective region number of PF vs PS	Selective region number of PF vs PA
1	DFF	DFF6	6	14.4451	3.86	4.48	C6B162	57.1155	127361449	C6B151	54.5944	114852756	C6B188	62.1544	260791866	145.939	17.33	2.19e-14	-4.6427	1.7325	-0.373166	30	46
		DFF7	7	9.6744			C7B375	107.941	457946927	C7B360	105.254	428155065	C7B383	109.284	463972195	35.8171	11.63	3.27e-10	-3.7577	1.877	-0.499508	14	10
2	SL	SL5	5	53.07	3.95	4.62	C5B467	167.825	640480083	C5B466	167.151	639587277	C5B469	168.161	641436826	1.84955	46.72	2e-16	-67.812	53.195	-0.784448	3	2
		SL7	7	21.5425			C7B378	108.445	460494262	C7B375	107.941	457790162	C7B387	110.461	471605301	13.8151	14.55	2e-16	-40.738	32.22	-0.790908	9	1
3	NMS	NMS3	3	4.22201	3.78	4.62	C3B491	144.724	535602672	C3B488	139.811	525230249	C3B491	144.724	535602672	10.3724	5.062	4.27e-05	-1.666	-0.391	0.234694	9	5
		NMS5	5	5.86668			C5B466	167.151	639788761	C5B459	165.47	637093790	C5B471	168.661	648589469	11.4957	7.726	2.84e-07	-1.9902	0.3839	-0.192895	7	3
		NMS7	7	17.8473			C7B341	96.1257	310505108	C7B340	95.9578	309553071	C7B365	106.093	446777578	137.225	22.554	2e-16	-3.0554	2.511	-0.821824	40	70
4	FPL	FPL4	4	12.3551	3.82	4.55	C4B71	22.7853	73556150	C4B64	17.3178	58005378	C4B73	23.1211	74817498	16.8121	15.25	0	0.46332	0.32967	0.711538	11	7
		FPL6	6	8.30595			C6B205	65.8506	274541490	C6B172	58.963	231942322	C6B274	82.8355	328097577	96.1553	10.12	2.27e-09	-0.37389	0.21997	-0.588328	5	24
		FPL7	7	4.45919			C7B125	52.2789	151481453	C7B117	40.9759	114788290	C7B151	58.1596	168510056	53.7218	5.44	2.98e-05	-0.16762	0.32789	-1.95615	25	21
5	FPW	FPW4	4	33.9518	3.77	4.52	c4.loc19 / C4B64	19/17.3178	58005378	C4B64	17.3178	58005378	C4B65	21.6098	70727003	12.7216	32.99	2e-16	0.154543	0.171451	1.10941	10	2
		FPW5	5	19.5526			C5B443 / c5.loc162	161.7441/162	629869444	C5B434	159.25	625543263	C5B444	162.279	630904725	5.36146	16.75	2e-16	-0.130315	-0.052692	0.404343	3	2
6	SPP	SPP6	6	8.28262	3.75	4.32	C6B140	51.3995	98922174	C6B125	41.7206	73966531	C6B149	54.0904	113105152	39.1386	10.8014	1.12229e-07	-0.28047	0.47472	-1.69259	27	17
7	PPP	PPP3	3	5.32677	3.72	4.55	C3B491	144.724	535602672	C3B489	141.846	529679908	C3B491	144.724	535602672	5.92276	6.895	2.65e-06	-2.15	-1.5419	0.717163	3	4
		PPP7	7	19.0156			C7B377	108.277	458490228	C7B372	107.269	456565542	C7B379	108.613	462449835	5.88429	24.734	2e-16	-4.1837	2.8557	-0.682578	0	0
8	100SW	100SW4	4	13.0018	3.83	4.71	C4B64	17.3178	64361547	C4B62	16.4773	54288301	C4B65	21.6098	70727003	16.4387	17.336	3.34e-14	1.8539	1.3432	0.724527	10	3
		100SW5	5	7.66119			C5B447	162.951	631432161	C5B431	155.674	620379104	C5B466	167.151	639990246	19.6111	8.792	6.21e-08	-1.268	-0.9181	0.724054	8	10
		100SW6	6	4.88673			C6B298	92.429	371805072	C6B278	85.1942	332849711	C6B300	97.0646	379287660	46.4379	3.88	0.000518	-0.9882	-0.2847	0.2881	15	12
12	LL	LL5	5	4.46684	3.84	4.58	C5B468	167.993	641107816	C5B407	147.591	605161824	C5B471	168.661	648589469	43.4276	5.444	4.06e-05	0.26426	-0.1744	-0.659956	18	21
		LL6	6	8.0511			C6B159	56.6117	123346860	C6B145	53.082	102685492	C6B213	67.5304	279655045	176.97	10.058	1.3e-08	-0.27094	0.41647	-1.53713	52	56
		LL7	7	9.5026			C7B378	108.445	460494262	C7B364	105.925	441292778	C7B387	110.461	471605301	30.3125	11.968	5.29e-10	-0.41591	0.25172	-0.605227	17	8
14	STL	STL6	6	6.8778	3.89	4.48	C6B201	65.1789	272687641	C6B175	59.635	238739234	C6B212	67.3624	279050588	40.3114	9.111	2.65e-07	-0.09462	0.54556	-5.7658	17	15
		STL7	7	8.03496			C7B376	108.109	458261141	C7B358	104.918	422289695	C7B465	132.828	524272156	101.982	9.739	9.85e-08	-0.40657	0.09629	-0.236835	38	31
16	PF	PF5	5	31.8566	3.84	4.5	C5B442	161.606	629580987	C5B434	159.25	625543263	C5B443	161.774	629972731	4.42947	37.6225	0	-0.30567	-0.33664	1.10132	2	2
17	SS	SS3	3	78.0916	3.73	4.72	C3B141	33.4411	111277789	C3B138	32.6005	106405236	C3B141	33.4411	111277789	4.87255	68.7415	0	-0.45174	-0.42875	0.949108	3	1
Red labels indicate three Mendel's traits
Phe27	种子表面
	SS
Phe27	种子表面
	SS

## Sheet: Supplementary data 9
Supplementary data 9 Variation type and annotation of genes in QTL SS3
Genes in QTL SS3	Variation type of SNP				Variation type of INDEL				Variation type of SV				KEGG id	KEGG annotation	Swissprot id	Swissprot annotation	Gene function prediction with CDS sequences using BlastN on NCBI
	synonymous	nonsynonymous	stoploss	stopgain	nonframeshift insertion	nonframeshift deletion	frameshift insertion	frameshift deletion	nonframeshift insertion	nonframeshift deletion	frameshift insertion	frameshift deletion
Psat03G0134400		1											pvu:PHAVU_002G030700g	hypothetical protein	sp|O49459|NAC73_ARATH	NAC domain-containing protein 73 OS	Melilotus albus NAC family transcription factor (EVM0008445.1) gene
Psat03G0134500		3
Psat03G0134600		5			1		2								sp|Q9LXI7|PPA20_ARATH	Probable purple acid phosphatase 20 OS	PREDICTED: Medicago truncatula probable purple acid phosphatase 20 (LOC11432966), mRNA
Psat03G0134700	2	4											cel:CELE_Y105C5B.3	Y105C5B.3; Purple acid phosphatase	sp|Q9LXI7|PPA20_ARATH	Probable purple acid phosphatase 20 OS	PREDICTED: Medicago truncatula probable purple acid phosphatase 20 (LOC11432966), mRNA
Psat03G0134800	1	1	1										vra:106772824	uncharacterized LOC106772824
Psat03G0135100	1												afm:AFUA_7G00800	acid phosphatase (EC:3.1.3.2)	sp|Q8S340|PPA22_ARATH	Purple acid phosphatase 22 OS	PREDICTED: Medicago truncatula purple acid phosphatase 22 (LOC11442012), mRNA
Psat03G0135300		4											mtr:MTR_4g114120	DEAD-box ATP-dependent RNA helicase-like protein	sp|Q6Z4K6|RH52B_ORYSJ	DEAD-box ATP-dependent RNA helicase 52B OS	Phaseolus vulgaris hypothetical protein (PHAVU_003G163700g) mRNA, complete cds
Psat03G0135500	3	5			1								cit:102620604	agamous-like MADS-box protein AGL61-like	sp|Q4PSU4|AGL61_ARATH	Agamous-like MADS-box protein AGL61 OS
Psat03G0136200	2												rcu:RCOM_0732470	peptidase, putative (EC:3.4.21.25)	sp|Q9LLL8|SBT4E_ARATH	Subtilisin-like protease SBT4.14 OS	PREDICTED: Medicago truncatula subtilisin-like protease SBT4.15 (LOC11436356), mRNA
Psat03G0136400		1											gmx:100798088	serine/threonine-protein kinase D6PKL2	sp|Q9LFA2|KIPK_ARATH	Serine/threonine-protein kinase KIPK OS	PREDICTED: Medicago truncatula serine/threonine-protein kinase D6PKL1 (LOC11427174), transcript variant X2, mRNA
Psat03G0136600	1	1											dsq:DICSQDRAFT_59582	pleiotropic drug resistance ABC transporter	sp|Q7PC84|AB39G_ARATH	ABC transporter G family member 39 OS	PREDICTED: Medicago truncatula ABC transporter G family member 39 (LOC11442008), transcript variant X1, mRNA
Psat03G0136800					1								mtr:MTR_7g104080	Starch branching enzyme I	sp|Q41058|GLGB1_PEA	1, 4-alpha-glucan-branching enzyme 1	P. sativum mRNA for starch branching enzyme I
Psat03G0137300		1
Psat03G0137700		3					1						mtr:MTR_4g109450	ATP-dependent chaperone ClpB	sp|P42730|CLPB1_ARATH	Chaperone protein ClpB1 OS	PREDICTED: Medicago truncatula chaperone protein ClpB1 (LOC25493878), mRNA
Psat03G0138100	1	2											vra:106773445	protein FAR1-RELATED SEQUENCE 5-like	sp|Q9ZVC9|FRS3_ARATH	Protein FAR1-RELATED SEQUENCE 3 OS
Psat03G0138300	1												mdm:103439048	protein FIZZY-RELATED 2-like			Pisum sativum retrotransposon Martian, partial sequence; and microsatellite sequences
Psat03G0139200	1												thj:104808371	uncharacterized LOC104808371	sp|Q8RWZ5|SD25_ARATH	G-type lectin S-receptor-like serine/threonine-protein kinase SD2-5 OS
Psat03G0139300	3	2											cam:101514566	homeobox-leucine zipper protein ROC6-like	sp|Q6P726|TMM19_RAT	Transmembrane protein 19 OS	PREDICTED: Cicer arietinum protein PGR (LOC101502178), mRNA
Psat03G0139400	1												cam:101493678	solute carrier family 35 member E3	sp|Q8RXL8|Y1689_ARATH	Uncharacterized membrane protein At1g06890 OS	PREDICTED: Medicago truncatula nucleotide-sugar uncharacterized transporter 1 (LOC11437703), mRNA
Psat03G0139600	2	2											aly:ARALYDRAFT_356687	hypothetical protein	sp|Q9SD53|Y3720_ARATH	UPF0481 protein At3g47200 OS	PREDICTED: Medicago truncatula UPF0481 protein At3g47200 (LOC120576807), mRNA
Red labels indicate the Mendel gene R.

## Sheet: Supplementary data 10
Supplementary data 10 Variation type and annotation of genes in QTL SL5
Genes in QTL PH5	Variation type of SNP				Variation type of INDEL				Variation type of SV				KEGG id	KEGG annotation	Swissprot id	Swissprot annotation	Gene function prediction with CDS sequences using BlastN on NCBI
	synonymous	nonsynonymous	stoploss	stopgain	nonframeshift insertion	nonframeshift deletion	frameshift insertion	frameshift deletion	nonframeshift insertion	nonframeshift deletion	frameshift insertion	frameshift deletion
Psat05G0825300	1	1											cam:101498534	gibberellin 3-beta-dioxygenase 1	sp|O24648|G3OX_PEA	Gibberellin 3-beta-dioxygenase 1 OS	Pisum sativum gibberellin 3 beta-hydroxylase (le) mRNA, complete cds
Psat05G0825600	1	9		1		1
Psat05G0825900	5	3											yli:YALI0F17996g	YALI0F17996p	sp|Q76CU2|PDR1_TOBAC	Pleiotropic drug resistance protein 1 OS	PREDICTED: Medicago truncatula pleiotropic drug resistance protein 1-like (LOC120575725), mRNA
Psat05G0826000	5	1											yli:YALI0F17996g	YALI0F17997p	sp|Q76CU2|PDR1_TOBAC	Pleiotropic drug resistance protein 1 OS	PREDICTED: Medicago truncatula pleiotropic drug resistance protein 1-like (LOC120575725), mRNA
Psat05G0826100	15	10															PREDICTED: Medicago truncatula eukaryotic translation initiation factor 3 subunit A (LOC11434775), mRNA
Psat05G0826200	10	4											bdi:100839967	uncharacterized LOC100839967	sp|Q5KS50|NPH3_ORYSJ	Coleoptile phototropism protein 1 OS	PREDICTED: Medicago truncatula root phototropism protein 3 (LOC11433561), mRNA
Psat05G0826400	4	6		1									cam:101494211	ADP,ATP carrier protein 1, chloroplastic-like	sp|Q39002|TLC1_ARATH	ADP,ATP carrier protein 1, chloroplastic OS	PREDICTED: Medicago truncatula ADP,ATP carrier protein 1, chloroplastic-like (LOC11425887), mRNA
Psat05G0826600		2											nnu:104602841	uncharacterized LOC104602841	sp|P10394|POL4_DROME	Retrovirus-related Pol polyprotein from transposon 412 OS
Psat05G0827100												1			sp|Q7ZVZ7|AB17C_DANRE	Alpha/beta hydrolase domain-containing protein 17C OS	PREDICTED: Cicer arietinum alpha/beta hydrolase domain-containing protein 17B (LOC101500763), mRNA
Psat05G0827300	3	1															PREDICTED: Medicago truncatula protein ANTI-SILENCING 1 (LOC11443740), mRNA
Red labels indicate the Mendel gene le.

[truncated: 8 more sheets: Supplementary data 11, Supplementary data 12, Supplementary data 13, Supplementary data 14, Supplementary data 15, Supplementary data 16, Supplementary data 17, Supplementary data 18]
